# Supplementary material for: 1-(4-Acetyl­phen­yl)-3-butyrylthio­urea
Source: Acta Crystallogr Sect E Struct Rep Online. 2008 Jul 23;64(Pt 8):o1566. doi: 10.1107/S1600536808022095 (PMC2962175; doi:10.1107/S1600536808022095)
Supplement: Supplementary file 2 [file e-64-o1566-Isup2.hkl]

# 
# h,k,l, Fc-squared, Fo-squared, sigma(Fo-squared) and status flag 
# 
data_I
_shelx_title ' amack in P-1' 
_shelx_refln_list_code          4 
_shelx_F_calc_maximum       85.06 
_exptl_crystal_F_000       280.00 
_reflns_d_resolution_high  0.6970 
 
loop_ 
 _symmetry_equiv_pos_as_xyz 
 'x, y, z' 
 '-x, -y, -z' 
 
_cell_length_a     7.5111 
_cell_length_b     9.7585 
_cell_length_c    10.5036 
_cell_angle_alpha  65.283 
_cell_angle_beta   76.245 
_cell_angle_gamma  68.589 
 
_shelx_F_squared_multiplier     1.000 
 
loop_ 
 _refln_index_h 
 _refln_index_k 
 _refln_index_l 
 _refln_F_squared_calc 
 _refln_F_squared_meas 
 _refln_F_squared_sigma 
 _refln_observed_status 
   1   0   0      661.31      677.45      3.86 o 
   2   0   0     1418.00     1413.47      6.89 o 
   3   0   0      974.25      986.83      4.36 o 
   4   0   0      457.90      425.73      2.60 o 
   5   0   0       96.76       93.84      1.57 o 
   6   0   0       34.69       31.11      1.24 o 
   7   0   0       54.89       50.90      1.80 o 
   8   0   0      118.26      117.60      2.59 o 
   9   0   0      145.91      146.93      3.18 o 
  -9   1   0       43.28       47.68      2.31 o 
  -8   1   0      180.18      179.56      2.96 o 
  -7   1   0        0.96        0.70      1.28 o 
  -6   1   0       28.00       21.51      1.33 o 
  -5   1   0        1.15        1.13      0.86 o 
  -4   1   0      243.39      214.69      1.86 o 
  -3   1   0      224.43      206.65      1.97 o 
  -2   1   0       42.81       43.76      0.98 o 
  -1   1   0     2123.37     2122.23     17.06 o 
   1   1   0      126.11      133.82      0.76 o 
   2   1   0      197.15      199.61      2.03 o 
   3   1   0     1219.84     1229.47      5.66 o 
   4   1   0      244.10      238.33      2.13 o 
   5   1   0      104.01      111.47      1.65 o 
   6   1   0      502.44      505.15      3.78 o 
   7   1   0        6.20        5.70      1.23 o 
   8   1   0       25.44       23.90      1.63 o 
   9   1   0       17.84       15.79      1.77 o 
  10   1   0       54.24       55.94      2.58 o 
  -9   2   0        7.56        7.68      1.84 o 
  -8   2   0       23.17       23.57      1.74 o 
  -7   2   0       42.41       44.70      1.77 o 
  -6   2   0      142.66      145.07      2.35 o 
  -5   2   0      287.27      310.36      2.93 o 
  -4   2   0        0.40        1.43      0.64 o 
  -3   2   0      122.13      130.71      2.50 o 
  -2   2   0      151.04      151.00      1.61 o 
  -1   2   0       20.11       23.16      0.53 o 
   0   2   0       31.81       40.80      0.62 o 
   1   2   0       75.09       99.71      0.85 o 
   2   2   0       97.95      102.96      0.86 o 
   3   2   0      260.99      243.93      1.91 o 
   4   2   0       10.29       13.53      0.84 o 
   5   2   0       55.19       52.62      1.30 o 
   6   2   0      289.44      283.66      3.07 o 
   7   2   0       81.42       80.28      1.82 o 
   8   2   0       23.57       21.64      1.54 o 
   9   2   0       24.73       22.72      1.80 o 
  10   2   0       10.00        9.13      2.04 o 
  -8   3   0       30.71       31.66      2.04 o 
  -7   3   0        4.07        4.56      1.44 o 
  -6   3   0      137.03      136.41      2.43 o 
  -5   3   0       19.90       17.58      1.36 o 
  -4   3   0        0.64        0.05      1.13 o 
  -3   3   0      290.43      278.25      2.88 o 
  -2   3   0       26.70       28.47      1.42 o 
  -1   3   0      161.02      166.70      1.80 o 
   0   3   0      326.43      340.70      5.79 o 
   1   3   0      177.13      182.84      2.06 o 
   2   3   0       96.49      113.66      1.29 o 
   3   3   0      232.39      231.12      2.89 o 
   4   3   0     1215.00     1200.26      4.77 o 
   5   3   0      340.82      338.09      3.08 o 
   6   3   0      147.05      135.93      2.18 o 
   7   3   0      159.61      158.84      2.52 o 
   8   3   0      112.26      105.18      2.44 o 
   9   3   0      227.71      238.37      3.86 o 
  10   3   0        9.14        6.83      2.20 o 
  -8   4   0        2.50        2.70      1.79 o 
  -7   4   0      137.72      143.51      3.01 o 
  -6   4   0        0.49       -0.21      1.52 o 
  -5   4   0      227.50      223.06      3.64 o 
  -4   4   0      656.58      668.41      5.55 o 
  -3   4   0       15.82       14.01      1.28 o 
  -2   4   0      699.66      687.60      4.35 o 
  -1   4   0        1.18        1.64      0.68 o 
   0   4   0     2572.46     2611.23      9.95 o 
   1   4   0     4115.46     4310.81     10.36 o 
   2   4   0      438.02      479.72      2.45 o 
   3   4   0       28.80       28.44      0.95 o 
   4   4   0        7.04        7.76      1.14 o 
   5   4   0      107.95      106.42      2.09 o 
   6   4   0        0.02       -0.78      1.05 o 
   7   4   0       16.88       17.81      1.37 o 
   8   4   0       70.24       70.30      2.12 o 
   9   4   0        2.32        2.81      1.66 o 
  10   4   0      192.13      202.51      4.21 o 
  -7   5   0        2.89        3.00      1.70 o 
  -6   5   0        1.14        1.44      1.77 o 
  -5   5   0       29.92       28.01      1.97 o 
  -4   5   0       63.01       57.88      2.26 o 
  -3   5   0       49.84       45.35      2.00 o 
  -2   5   0      109.81      108.24      2.18 o 
  -1   5   0        0.05        0.06      1.02 o 
   0   5   0        7.27        2.34      1.04 o 
   1   5   0      156.05      161.13      2.21 o 
   2   5   0      107.28      137.49      1.51 o 
   3   5   0        0.00        0.09      0.64 o 
   4   5   0      518.54      506.62      3.75 o 
   5   5   0       17.70       20.48      1.36 o 
   6   5   0        9.38       10.41      1.33 o 
   7   5   0      357.51      342.05      4.18 o 
   8   5   0       17.59       17.63      1.79 o 
   9   5   0       13.95       14.14      2.02 o 
  10   5   0       33.68       35.43      2.69 o 
  -7   6   0       82.14       93.32      3.83 o 
  -6   6   0       56.15       55.67      2.66 o 
  -5   6   0       13.65       12.64      1.98 o 
  -4   6   0      333.48      348.13      4.77 o 
  -3   6   0      346.74      330.40      4.31 o 
  -2   6   0      440.61      415.71      4.51 o 
  -1   6   0       13.73       10.93      1.41 o 
   0   6   0      233.01      202.09      3.01 o 
   1   6   0      273.50      257.01      2.99 o 
   2   6   0        2.64        4.22      0.90 o 
   3   6   0      409.96      389.39      3.19 o 
   4   6   0      114.33      112.72      1.80 o 
   5   6   0        0.04        0.42      1.06 o 
   6   6   0        8.23        8.42      1.38 o 
   7   6   0      718.37      731.18      6.11 o 
   8   6   0        1.18        1.27      1.56 o 
   9   6   0        1.03        1.05      1.71 o 
  10   6   0       27.70       29.73      4.62 o 
  -6   7   0       33.59       35.32      2.95 o 
  -5   7   0      102.73      109.57      3.41 o 
  -4   7   0       23.41       24.14      2.21 o 
  -3   7   0      100.60       95.58      3.19 o 
  -2   7   0       16.23       16.86      1.60 o 
  -1   7   0      268.02      256.08      3.78 o 
   0   7   0       20.61       20.35      1.53 o 
   1   7   0        0.06        0.47      1.37 o 
   2   7   0      394.21      355.50      3.28 o 
   3   7   0       83.03       82.92      1.72 o 
   4   7   0     1140.68     1093.33      9.30 o 
   5   7   0      496.51      492.10      4.86 o 
   6   7   0        1.10        1.22      1.39 o 
   7   7   0       90.34       89.68      2.52 o 
   8   7   0       46.93       43.66      2.12 o 
   9   7   0       34.81       37.63      2.31 o 
  -5   8   0        9.65       12.73      3.01 o 
  -4   8   0      220.23      229.89      5.06 o 
  -3   8   0      340.20      350.29      5.70 o 
  -2   8   0      100.55      102.51      2.99 o 
  -1   8   0       12.17       14.10      1.83 o 
   0   8   0       41.17       41.42      2.15 o 
   1   8   0      117.00      137.99      3.18 o 
   2   8   0      120.64       98.27      2.15 o 
   3   8   0      115.39       86.39      1.96 o 
   4   8   0       46.99       45.21      1.96 o 
   5   8   0       30.98       27.96      1.78 o 
   6   8   0       18.50       17.18      1.58 o 
   7   8   0        6.62        5.32      1.65 o 
   8   8   0      126.66      128.63      3.05 o 
   9   8   0        4.65        3.23      2.24 o 
  -4   9   0        5.92        9.90      2.97 o 
  -3   9   0       62.45       58.88      3.30 o 
  -2   9   0       29.98       30.11      2.18 o 
  -1   9   0        0.03        0.61      1.74 o 
   0   9   0      189.35      179.35      3.75 o 
   1   9   0       11.58       11.12      1.83 o 
   2   9   0      153.53      145.84      3.45 o 
   3   9   0       86.20       66.59      2.38 o 
   4   9   0       80.18       75.49      2.42 o 
   5   9   0       45.20       44.63      1.91 o 
   6   9   0       48.62       49.55      2.50 o 
   7   9   0       98.81       99.13      3.38 o 
   8   9   0       25.40       27.72      2.40 o 
  -2  10   0      229.51      243.68      6.11 o 
  -1  10   0      106.72      106.70      3.46 o 
   0  10   0       85.91       96.14      3.09 o 
   1  10   0       97.23       92.10      3.10 o 
   2  10   0        0.36        1.64      2.02 o 
   3  10   0      289.27      268.51      4.24 o 
   4  10   0      107.76      113.05      3.03 o 
   5  10   0       14.71       12.00      1.77 o 
   6  10   0        3.21        2.13      2.01 o 
   7  10   0       75.78       73.78      2.75 o 
  -1  11   0       19.01       11.22      6.54 o 
   0  11   0      128.55      131.44      3.92 o 
   1  11   0       11.13        8.59      2.03 o 
   2  11   0       37.97       42.35      2.79 o 
   3  11   0       31.07       33.95      2.64 o 
   4  11   0      129.37      140.53      3.50 o 
   5  11   0      312.36      345.29      5.21 o 
   6  11   0        1.90        0.47      2.18 o 
   1  12   0        0.09       -0.52      5.36 o 
   2  12   0        1.98        4.74      5.22 o 
   3  12   0       23.81       32.86      6.37 o 
  -3 -12   1        7.38        7.85      5.43 o 
  -6 -11   1        6.06        4.44      5.81 o 
  -5 -11   1       59.62       67.24      2.97 o 
  -4 -11   1       34.86       43.70      2.47 o 
  -3 -11   1       12.74       14.85      2.39 o 
  -2 -11   1       37.56       43.81      3.85 o 
  -1 -11   1      213.88      219.96      4.77 o 
   0 -11   1      147.89      162.06      4.36 o 
  -7 -10   1      111.79      125.56      5.52 o 
  -6 -10   1        3.07        2.71      1.87 o 
  -5 -10   1       43.64       38.38      2.19 o 
  -4 -10   1       30.38       31.14      2.22 o 
  -3 -10   1        0.87        1.19      1.61 o 
  -2 -10   1      117.62      117.10      3.75 o 
  -1 -10   1        0.22       -0.39      1.86 o 
   0 -10   1       18.49       16.89      2.29 o 
   1 -10   1      143.26      148.22      4.01 o 
   2 -10   1      114.45      121.43      3.75 o 
  -8  -9   1        4.16        6.84      4.09 o 
  -7  -9   1        7.45       10.62      2.12 o 
  -6  -9   1       60.01       55.15      2.76 o 
  -5  -9   1       20.48       19.79      1.79 o 
  -4  -9   1        3.04        2.38      1.51 o 
  -3  -9   1        0.87        0.51      1.57 o 
  -2  -9   1       38.99       31.54      2.04 o 
  -1  -9   1       21.54       26.71      2.38 o 
   0  -9   1       48.97       47.63      2.51 o 
   1  -9   1       49.48       50.24      2.58 o 
   2  -9   1       52.95       51.59      2.59 o 
   3  -9   1        9.24        9.78      2.74 o 
   4  -9   1       66.31       70.72      4.59 o 
  -8  -8   1       74.23       72.69      2.63 o 
  -7  -8   1       26.10       26.84      1.97 o 
  -6  -8   1       20.49       19.43      1.99 o 
  -5  -8   1        7.86        5.07      1.45 o 
  -4  -8   1      348.90      345.13      4.31 o 
  -3  -8   1        1.23        3.37      1.11 o 
  -2  -8   1      110.21      101.58      2.30 o 
  -1  -8   1      167.65      149.86      3.20 o 
   0  -8   1       43.62       40.78      2.17 o 
   1  -8   1        5.58        2.30      1.49 o 
   2  -8   1        3.92        1.25      1.79 o 
   3  -8   1      139.03      148.63      4.57 o 
   4  -8   1       18.39       20.84      2.64 o 
   5  -8   1        5.51        6.41      2.69 o 
  -9  -7   1       16.55       16.23      2.03 o 
  -8  -7   1       52.53       51.40      2.31 o 
  -7  -7   1       87.15       85.63      2.51 o 
  -6  -7   1      152.52      144.85      3.10 o 
  -5  -7   1      412.27      406.02      4.52 o 
  -4  -7   1      463.05      458.96      3.55 o 
  -3  -7   1       67.65       60.23      1.58 o 
  -2  -7   1      225.23      239.37      2.96 o 
  -1  -7   1       54.79       55.89      2.13 o 
   0  -7   1      235.09      197.47      3.36 o 
   1  -7   1       47.48       34.24      1.82 o 
   2  -7   1       56.47       55.20      2.30 o 
   3  -7   1      107.45       95.64      3.95 o 
   4  -7   1       35.67       31.47      2.37 o 
   5  -7   1       71.23       72.23      3.09 o 
   6  -7   1       11.61       13.07      2.72 o 
  -9  -6   1      101.98      104.39      3.21 o 
  -8  -6   1        1.81        1.50      1.59 o 
  -7  -6   1      303.57      291.40      3.90 o 
  -6  -6   1      385.43      373.42      4.07 o 
  -5  -6   1      937.71      911.05      5.53 o 
  -4  -6   1      281.01      281.64      3.77 o 
  -3  -6   1        0.79        2.07      0.91 o 
  -2  -6   1      263.16      272.19      2.57 o 
  -1  -6   1      361.20      364.93      3.62 o 
   0  -6   1       19.25       17.18      1.49 o 
   1  -6   1      137.47      134.03      2.63 o 
   2  -6   1        0.20        0.67      1.36 o 
   3  -6   1     1001.02     1012.23     10.07 o 
   4  -6   1        6.33        7.57      1.68 o 
   5  -6   1      209.59      219.33      4.17 o 
   6  -6   1      115.03      121.81      3.40 o 
   7  -6   1        2.00        1.58      2.65 o 
  -9  -5   1       69.37       65.14      2.83 o 
  -8  -5   1        4.91        4.87      1.54 o 
  -7  -5   1       32.83       30.90      1.81 o 
  -6  -5   1       27.03       27.99      1.69 o 
  -5  -5   1        0.22        0.63      1.22 o 
  -4  -5   1       17.25       18.07      1.18 o 
  -3  -5   1      188.09      185.24      1.99 o 
  -2  -5   1        1.45        1.40      0.78 o 
  -1  -5   1      135.39      131.25      2.12 o 
   0  -5   1      930.59      938.34      5.62 o 
   1  -5   1       10.74       11.26      1.31 o 
   2  -5   1      268.52      252.92      3.12 o 
   3  -5   1        4.80        7.36      1.51 o 
   4  -5   1       17.17       19.28      1.76 o 
   5  -5   1        1.59        2.87      1.70 o 
   6  -5   1      177.94      181.58      3.63 o 
   7  -5   1       16.64       18.39      1.91 o 
  -9  -4   1      107.27      110.30      2.78 o 
  -8  -4   1      142.11      146.75      2.92 o 
  -7  -4   1       91.75       88.78      2.03 o 
  -6  -4   1      416.84      414.49      4.13 o 
  -5  -4   1       28.51       28.91      1.66 o 
  -4  -4   1       26.71       22.42      1.30 o 
  -3  -4   1      150.38      135.22      1.56 o 
  -2  -4   1      700.37      666.76      4.47 o 
  -1  -4   1       22.34       12.96      0.94 o 
   0  -4   1       45.90       43.87      1.36 o 
   1  -4   1        0.45        0.94      0.82 o 
   2  -4   1      223.28      212.06      2.57 o 
   3  -4   1       15.34       11.54      1.31 o 
   4  -4   1      749.44      748.04      5.87 o 
   5  -4   1       44.23       41.72      2.03 o 
   6  -4   1       51.47       49.42      2.21 o 
   7  -4   1       56.76       55.99      2.25 o 
   8  -4   1        8.64        8.64      1.90 o 
  -9  -3   1       34.46       35.30      2.29 o 
  -8  -3   1        0.97        0.32      1.55 o 
  -7  -3   1       97.05       97.40      2.37 o 
  -6  -3   1       40.56       38.15      1.55 o 
  -5  -3   1       51.44       50.76      1.55 o 
  -4  -3   1     1530.79     1534.97      6.00 o 
  -3  -3   1        0.78        2.61      0.97 o 
  -2  -3   1       49.65       49.94      0.95 o 
  -1  -3   1      278.21      321.62      4.60 o 
   0  -3   1     1084.42     1101.11      9.25 o 
   1  -3   1      364.05      381.03      3.04 o 
   2  -3   1      122.34      128.65      1.90 o 
   3  -3   1      258.40      261.23      3.02 o 
   4  -3   1       49.84       44.23      1.79 o 
   5  -3   1       36.34       36.75      1.67 o 
   6  -3   1       71.90       73.67      2.01 o 
   7  -3   1      103.60      103.94      2.47 o 
   8  -3   1       54.49       55.15      2.23 o 
  -9  -2   1      146.41      146.39      3.05 o 
  -8  -2   1      106.51      106.15      2.47 o 
  -7  -2   1      376.50      367.73      3.76 o 
  -6  -2   1      347.87      340.28      3.26 o 
  -5  -2   1        0.14        0.50      0.91 o 
  -4  -2   1     1592.88     1594.22      5.52 o 
  -3  -2   1        0.47        0.73      0.93 o 
  -2  -2   1      241.43      254.51      2.69 o 
  -1  -2   1     2274.24     2321.01     20.75 o 
   0  -2   1       48.01       56.20      0.74 o 
   1  -2   1      395.89      380.29      2.02 o 
   2  -2   1      104.48      109.11      1.87 o 
   3  -2   1      910.67      894.59      4.87 o 
   4  -2   1      239.10      247.14      2.64 o 
   5  -2   1      219.31      220.62      2.80 o 
   6  -2   1      694.96      699.33      4.62 o 
   7  -2   1       10.49        9.94      1.33 o 
   8  -2   1       38.17       36.31      1.98 o 
   9  -2   1       31.08       35.29      2.30 o 
  -9  -1   1      154.08      169.75      3.28 o 
  -8  -1   1       41.54       39.17      1.89 o 
  -7  -1   1       30.71       28.53      1.52 o 
  -6  -1   1        0.69       -0.11      0.91 o 
  -5  -1   1      306.73      282.38      2.72 o 
  -4  -1   1       11.20       14.88      0.95 o 
  -3  -1   1      201.24      217.98      1.88 o 
  -2  -1   1     1462.82     1476.52      4.42 o 
  -1  -1   1       41.19       45.99      0.50 o 
   0  -1   1      177.10      198.46      1.45 o 
   1  -1   1     2493.57     2615.92     27.73 o 
   2  -1   1     1347.02     1505.45     14.24 o 
   3  -1   1      242.29      244.94      2.14 o 
   4  -1   1        3.24        1.37      0.56 o 
   5  -1   1       23.53       31.11      1.23 o 
   6  -1   1       42.31       46.18      1.49 o 
   7  -1   1       78.65       83.81      1.96 o 
   8  -1   1       48.82       45.79      1.83 o 
   9  -1   1        1.34        2.35      1.74 o 
  -9   0   1      228.61      239.20      3.81 o 
  -8   0   1       71.97       73.57      2.25 o 
  -7   0   1        2.53        3.58      1.33 o 
  -6   0   1      136.38      132.70      2.35 o 
  -5   0   1      227.73      230.28      2.31 o 
  -4   0   1       62.96       63.87      1.19 o 
  -3   0   1      445.39      426.59      2.57 o 
  -2   0   1      263.12      293.74      1.73 o 
  -1   0   1      393.85      430.35      3.18 o 
   1   0   1      180.99      197.17      1.15 o 
   2   0   1      573.10      645.18      4.83 o 
   3   0   1      487.53      506.38      2.48 o 
   4   0   1      651.86      651.27      4.04 o 
   5   0   1      121.81      135.19      1.74 o 
   6   0   1       68.93       64.19      1.51 o 
   7   0   1       33.30       34.98      1.53 o 
   8   0   1       14.04       13.35      1.39 o 
   9   0   1        2.22        1.11      1.58 o 
  -9   1   1       14.51       10.64      1.90 o 
  -8   1   1      222.75      223.03      3.45 o 
  -7   1   1        0.63        1.36      1.26 o 
  -6   1   1        0.22        0.40      1.08 o 
  -5   1   1       83.29       86.97      1.82 o 
  -4   1   1      150.96      139.48      1.60 o 
  -3   1   1      339.32      380.72      2.30 o 
  -2   1   1     1830.67     1835.11      5.66 o 
  -1   1   1     1976.80     1939.74     19.91 o 
   0   1   1       41.06       42.40      0.79 o 
   1   1   1      109.37      114.76      0.67 o 
   2   1   1      464.26      470.99      3.29 o 
   3   1   1      490.73      497.14      2.30 o 
   4   1   1        3.52        3.03      0.65 o 
   5   1   1      172.59      163.17      1.84 o 
   6   1   1       37.90       41.53      1.31 o 
   7   1   1      185.97      190.43      2.47 o 
   8   1   1       73.12       71.32      2.06 o 
   9   1   1        1.18        2.78      1.55 o 
  10   1   1       65.75       71.61      2.79 o 
  -9   2   1       61.59       60.01      3.15 o 
  -8   2   1      474.98      472.39      4.71 o 
  -7   2   1        0.36        0.56      1.31 o 
  -6   2   1      125.43      121.37      2.36 o 
  -5   2   1      168.39      181.37      3.29 o 
  -4   2   1       25.73       39.96      1.44 o 
  -3   2   1      215.13      262.99      2.22 o 
  -2   2   1        1.46        2.76      0.64 o 
  -1   2   1      321.47      361.04      4.88 o 
   0   2   1     2032.38     2170.74     19.29 o 
   1   2   1     2367.04     2452.52     18.35 o 
   2   2   1      504.97      545.75      4.45 o 
   3   2   1        4.96        5.01      0.63 o 
   4   2   1      537.84      553.91      3.61 o 
   5   2   1       89.78       91.54      1.50 o 
   6   2   1        7.10        6.27      0.98 o 
   7   2   1       82.27       82.47      1.79 o 
   8   2   1        5.20        4.82      1.30 o 
   9   2   1        4.25        4.77      1.54 o 
  10   2   1       22.53       21.28      2.18 o 
  -8   3   1       64.24       64.93      2.43 o 
  -7   3   1       58.86       56.98      2.02 o 
  -6   3   1       72.38       64.14      1.87 o 
  -5   3   1       49.39       50.02      1.84 o 
  -4   3   1     1063.46     1087.83     11.50 o 
  -3   3   1      208.35      232.84      2.91 o 
  -2   3   1      413.47      450.70      3.53 o 
  -1   3   1     1491.65     1549.47     11.51 o 
   0   3   1       23.93       24.41      0.70 o 
   1   3   1      208.23      199.59      2.19 o 
   2   3   1       20.26       22.78      0.71 o 
   3   3   1     1827.89     1812.77      8.63 o 
   4   3   1       74.55       76.94      1.20 o 
   5   3   1       29.00       27.54      1.08 o 
   6   3   1      498.97      496.81      4.16 o 
   7   3   1       12.26       11.67      1.13 o 
   8   3   1      172.10      173.70      2.62 o 
   9   3   1      122.80      115.95      2.63 o 
  10   3   1       29.59       30.25      2.11 o 
  -8   4   1      143.14      148.61      3.48 o 
  -7   4   1        5.91        6.21      1.62 o 
  -6   4   1      138.24      136.09      2.59 o 
  -5   4   1      176.45      173.88      3.04 o 
  -4   4   1      140.64      150.38      2.62 o 
  -3   4   1       84.39       77.74      1.45 o 
  -2   4   1        4.80        2.84      0.86 o 
  -1   4   1      662.48      681.55      4.01 o 
   0   4   1       31.81       36.30      1.59 o 
   1   4   1      224.23      237.57      2.25 o 
   2   4   1      700.27      687.29      4.71 o 
   3   4   1      502.88      556.07      5.92 o 
   4   4   1       40.00       37.71      0.97 o 
   5   4   1       10.33        4.75      1.08 o 
   6   4   1      914.98      907.86      5.02 o 
   7   4   1       30.29       29.77      1.36 o 
   8   4   1       68.85       68.36      2.09 o 
   9   4   1       98.77      102.25      2.53 o 
  10   4   1        3.08        3.67      1.88 o 
  -7   5   1       49.55       43.57      2.26 o 
  -6   5   1       11.56       12.31      1.97 o 
  -5   5   1      150.93      148.85      3.30 o 
  -4   5   1      113.32      113.66      2.81 o 
  -3   5   1       50.51       48.11      1.37 o 
  -2   5   1     1393.77     1339.12      7.72 o 
  -1   5   1       28.69       21.09      1.08 o 
   0   5   1      761.06      756.24      6.83 o 
   1   5   1       29.47       28.52      0.97 o 
   2   5   1       73.60       70.72      1.14 o 
   3   5   1       19.70       11.68      0.71 o 
   4   5   1      437.25      439.54      4.65 o 
   5   5   1       99.92       91.18      1.97 o 
   6   5   1       21.14       18.45      1.47 o 
   7   5   1        7.93        8.02      1.42 o 
   8   5   1      318.42      320.97      4.01 o 
   9   5   1       82.20       83.64      2.74 o 
  10   5   1      112.47      118.80      3.61 o 
  -6   6   1       26.43       23.71      2.20 o 
  -5   6   1       12.92       11.51      1.99 o 
  -4   6   1      297.58      296.03      4.42 o 
  -3   6   1        3.19        3.85      1.59 o 
  -2   6   1       67.40       60.08      2.67 o 
  -1   6   1       81.08       83.29      2.17 o 
   0   6   1      320.12      318.14      3.15 o 
   1   6   1        1.77        3.18      1.10 o 
   2   6   1      700.47      728.43      4.68 o 
   3   6   1       79.79       79.75      1.31 o 
   4   6   1       19.36       20.94      0.94 o 
   5   6   1       21.47       20.81      1.13 o 
   6   6   1        8.57        8.26      1.32 o 
   7   6   1        2.25        3.42      1.36 o 
   8   6   1        7.85        7.87      1.64 o 
   9   6   1       78.96       75.72      2.58 o 
  10   6   1        0.61        2.23      2.35 o 
  -6   7   1       31.83       31.77      2.86 o 
  -5   7   1       20.59       17.46      2.32 o 
  -4   7   1      205.30      202.64      4.02 o 
  -3   7   1       86.16       82.32      3.08 o 
  -2   7   1       22.95       20.96      2.24 o 
  -1   7   1     1303.58     1272.05      8.14 o 
   0   7   1        2.06        1.04      1.35 o 
   1   7   1       68.90       62.11      2.21 o 
   2   7   1       14.88       13.98      1.25 o 
   3   7   1      489.91      488.89      4.67 o 
   4   7   1      157.70      164.79      2.84 o 
   5   7   1       11.49       11.24      1.28 o 
   6   7   1      147.70      147.61      2.64 o 
   7   7   1      283.56      273.36      3.66 o 
   8   7   1      223.73      225.07      3.65 o 
   9   7   1      150.86      149.74      4.20 o 
  10   7   1        6.30        5.86      2.32 o 
  -5   8   1       44.83       44.52      3.24 o 
  -4   8   1       18.24       20.09      2.57 o 
  -3   8   1      123.62      125.43      3.74 o 
  -2   8   1       55.91       51.58      3.03 o 
  -1   8   1      343.38      327.85      4.49 o 
   0   8   1       42.77       40.49      2.11 o 
   1   8   1      109.25       93.08      2.72 o 
   2   8   1      329.57      282.71      3.57 o 
   3   8   1       12.66       11.54      1.33 o 
   4   8   1      184.32      198.32      2.92 o 
   5   8   1      133.32      125.33      2.37 o 
   6   8   1      296.61      291.25      3.66 o 
   7   8   1      299.87      312.66      4.05 o 
   8   8   1      107.21      101.19      2.92 o 
   9   8   1       81.64       86.47      3.09 o 
  -4   9   1      257.40      262.85      5.74 o 
  -3   9   1       27.13       23.02      2.70 o 
  -2   9   1       56.17       64.70      3.44 o 
  -1   9   1      200.00      198.25      3.99 o 
   0   9   1        0.80        0.06      1.63 o 
   1   9   1        0.22        1.09      1.53 o 
   2   9   1       19.15       15.93      1.75 o 
   3   9   1      103.40       97.87      2.55 o 
   4   9   1       55.01       46.82      1.96 o 
   5   9   1        8.01        5.01      1.24 o 
   6   9   1      224.92      222.74      3.60 o 
   7   9   1        7.38        4.35      1.92 o 
   8   9   1       20.17       20.34      2.21 o 
   9   9   1       10.37       12.96      2.92 o 
  -3  10   1       11.59        8.92      3.51 o 
  -2  10   1       54.81       55.63      3.72 o 
  -1  10   1       10.05       10.68      2.17 o 
   0  10   1       49.56       40.57      2.31 o 
   1  10   1       16.33       15.75      1.99 o 
   2  10   1       75.09       70.14      3.17 o 
   3  10   1        4.59        8.31      1.51 o 
   4  10   1        8.95        6.41      1.64 o 
   5  10   1        7.49        4.94      1.75 o 
   6  10   1       19.80       17.19      1.97 o 
   7  10   1        7.55        8.62      1.90 o 
   8  10   1       22.72       21.52      2.81 o 
  -1  11   1       84.11       86.59      4.84 o 
   0  11   1      133.90      148.70      4.08 o 
   1  11   1      197.07      206.07      4.40 o 
   2  11   1       15.22       16.02      2.19 o 
   3  11   1       15.39       16.52      2.12 o 
   4  11   1      144.46      150.86      3.52 o 
   5  11   1        6.46        7.55      1.87 o 
   6  11   1       28.12       28.08      2.41 o 
   7  11   1        2.92        0.52      2.16 o 
   1  12   1       28.40       41.92      6.34 o 
   2  12   1      132.23      147.57      4.13 o 
   3  12   1      230.07      237.88      5.22 o 
   4  12   1       37.73       40.17      2.98 o 
   5  12   1       19.86       20.59      3.78 o 
  -5 -11   2       11.72       19.00      5.85 o 
  -4 -11   2        8.12        9.35      5.34 o 
  -3 -11   2        4.99        3.22      5.12 o 
  -2 -11   2      105.73      127.28      5.64 o 
  -1 -11   2       10.33        7.30      5.71 o 
  -7 -10   2        7.59       10.97      5.59 o 
  -6 -10   2        0.69        3.03      4.03 o 
  -5 -10   2        6.83        4.55      1.82 o 
  -4 -10   2        0.02        0.21      2.02 o 
  -3 -10   2      395.53      431.43      6.01 o 
  -2 -10   2      162.06      166.86      4.10 o 
  -1 -10   2       91.36      102.99      3.35 o 
   0 -10   2       41.75       48.11      2.73 o 
   1 -10   2       17.97       16.86      2.49 o 
   2 -10   2      129.94      117.75      6.77 o 
  -8  -9   2       43.91       40.70     13.72 o 
  -7  -9   2        2.96        3.03      2.11 o 
  -6  -9   2      427.45      463.38      6.20 o 
  -5  -9   2       69.66       75.85      2.58 o 
  -4  -9   2        0.11        0.81      1.69 o 
  -3  -9   2       27.14       23.82      2.02 o 
  -2  -9   2       98.59       98.35      2.99 o 
  -1  -9   2      289.15      271.29      4.99 o 
   0  -9   2        1.62        0.31      1.73 o 
   1  -9   2      129.06      126.40      3.54 o 
   2  -9   2       36.16       40.99      2.69 o 
   3  -9   2       76.95       72.83      4.56 o 
  -8  -8   2        9.54       11.60      2.13 o 
  -7  -8   2       13.96       12.88      1.93 o 
  -6  -8   2       82.64       86.39      2.82 o 
  -5  -8   2      121.51      120.17      3.22 o 
  -4  -8   2       21.96       22.32      1.65 o 
  -3  -8   2       76.44       78.59      2.12 o 
  -2  -8   2       11.32        8.10      1.48 o 
  -1  -8   2      115.10       91.98      2.72 o 
   0  -8   2      102.04       98.81      2.90 o 
   1  -8   2       41.27       41.17      2.20 o 
   2  -8   2      136.61      134.86      3.46 o 
   3  -8   2        0.01       -0.69      2.21 o 
   4  -8   2       46.15       47.10      2.94 o 
   5  -8   2       21.33       23.43      3.10 o 
  -9  -7   2        6.75        6.80      4.07 o 
  -8  -7   2       82.04       82.66      2.88 o 
  -7  -7   2       34.98       31.61      2.06 o 
  -6  -7   2      220.97      224.65      3.80 o 
  -5  -7   2        5.22        4.07      1.60 o 
  -4  -7   2      127.51      123.88      2.17 o 
  -3  -7   2       18.33       17.21      1.27 o 
  -2  -7   2        5.71        3.81      1.11 o 
  -1  -7   2       96.36       70.50      2.33 o 
   0  -7   2       44.32       32.66      2.03 o 
   1  -7   2       92.79      105.03      2.77 o 
   2  -7   2       18.46       16.55      1.69 o 
   3  -7   2       28.47       31.20      2.50 o 
   4  -7   2       81.98       80.06      2.98 o 
   5  -7   2      286.85      293.36      5.13 o 
   6  -7   2      207.15      217.79      6.00 o 
  -9  -6   2        5.21        5.29      2.18 o 
  -8  -6   2        8.02        7.56      1.77 o 
  -7  -6   2       57.99       53.85      2.18 o 
  -6  -6   2       40.16       37.06      1.78 o 
  -5  -6   2      131.59      127.61      2.45 o 
  -4  -6   2        8.86        7.28      1.05 o 
  -3  -6   2      682.50      694.66      6.73 o 
  -2  -6   2     1544.15     1419.71      6.02 o 
  -1  -6   2       31.29       29.27      1.65 o 
   0  -6   2      393.40      338.57      4.05 o 
   1  -6   2        0.13        0.26      1.29 o 
   2  -6   2       19.77       18.39      1.65 o 
   3  -6   2      136.41      124.83      3.26 o 
   4  -6   2        2.44        4.09      1.66 o 
   5  -6   2       92.40       88.60      3.32 o 
   6  -6   2       16.90       16.94      2.15 o 
  -9  -5   2        2.44        2.66      2.11 o 
  -8  -5   2       37.35       40.64      2.21 o 
  -7  -5   2       48.89       45.00      2.16 o 
  -6  -5   2        0.46        0.92      1.44 o 
  -5  -5   2      924.31      904.49      6.09 o 
  -4  -5   2       27.41       27.34      1.26 o 
  -3  -5   2        1.24        1.86      0.85 o 
  -2  -5   2       97.45      105.22      1.91 o 
  -1  -5   2      371.25      353.97      3.30 o 
   0  -5   2       22.12       25.84      1.46 o 
   1  -5   2      310.05      291.80      3.44 o 
   2  -5   2       57.99       47.03      1.65 o 
   3  -5   2        6.23        6.40      1.49 o 
   4  -5   2      198.95      194.93      3.50 o 
   5  -5   2      143.22      141.26      3.35 o 
   6  -5   2      180.15      190.13      3.73 o 
   7  -5   2        0.99        0.26      2.13 o 
  -9  -4   2       67.54       75.03      2.54 o 
  -8  -4   2       44.07       42.42      2.11 o 
  -7  -4   2       15.54       15.58      1.37 o 
  -6  -4   2        3.26        2.08      1.48 o 
  -5  -4   2      764.77      731.28      5.70 o 
  -4  -4   2       19.81       16.04      1.29 o 
  -3  -4   2        0.71        2.69      0.77 o 
  -2  -4   2      646.27      592.48      4.41 o 
  -1  -4   2       72.53       67.85      1.44 o 
   0  -4   2       64.94       83.23      1.81 o 
   1  -4   2      175.71      188.13      2.67 o 
   2  -4   2       47.44       36.06      1.13 o 
   3  -4   2        1.73        1.48      1.26 o 
   4  -4   2      113.64      110.12      2.57 o 
   5  -4   2       45.93       46.77      1.95 o 
   6  -4   2        1.21        1.76      1.55 o 
   7  -4   2       11.29        9.36      1.59 o 
   8  -4   2        1.05        3.93      4.80 o 
  -9  -3   2       56.80       57.69      2.43 o 
  -8  -3   2      373.10      382.07      4.70 o 
  -7  -3   2        8.35        7.35      1.44 o 
  -6  -3   2      286.87      271.75      3.20 o 
  -5  -3   2       53.50       54.16      1.71 o 
  -4  -3   2       18.50       16.65      1.03 o 
  -3  -3   2      228.41      232.91      2.27 o 
  -2  -3   2       35.34       23.14      0.88 o 
  -1  -3   2        8.39       10.93      0.87 o 
   0  -3   2      464.43      492.95      3.11 o 
   1  -3   2     3258.10     3393.16     21.85 o 
   2  -3   2     1549.60     1603.59     11.64 o 
   3  -3   2        1.22        1.27      1.15 o 
   4  -3   2      670.85      665.78      5.33 o 
   5  -3   2        8.41        7.27      1.31 o 
   6  -3   2      457.22      445.50      4.71 o 
   7  -3   2      123.11      125.55      2.64 o 
   8  -3   2        6.94        9.46      1.69 o 
  -9  -2   2        3.05        3.77      1.94 o 
  -8  -2   2       10.42       12.57      1.78 o 
  -7  -2   2      401.18      386.46      3.98 o 
  -6  -2   2      138.24      127.88      2.21 o 
  -5  -2   2      109.74      106.81      1.99 o 
  -4  -2   2      320.05      287.62      2.99 o 
  -3  -2   2      947.86      976.89      6.15 o 
  -2  -2   2     2269.67     2309.93      5.67 o 
  -1  -2   2      296.40      291.92      2.12 o 
   0  -2   2       26.85       35.90      0.92 o 
   1  -2   2      475.69      502.65      3.06 o 
   2  -2   2      131.44      120.36      1.68 o 
   3  -2   2       56.93       53.90      1.47 o 
   4  -2   2        0.77        0.90      0.95 o 
   5  -2   2       73.83       72.10      1.92 o 
   6  -2   2        2.25        1.93      1.11 o 
   7  -2   2       17.85       18.93      1.48 o 
   8  -2   2       49.67       50.41      2.05 o 
   9  -2   2        7.31       10.87      6.74 o 
  -9  -1   2        1.90        0.61      1.99 o 
  -8  -1   2       13.29       10.50      1.49 o 
  -7  -1   2      163.64      157.02      2.69 o 
  -6  -1   2       68.38       69.13      1.87 o 
  -5  -1   2       88.61       87.37      1.79 o 
  -4  -1   2      439.29      470.31      3.17 o 
  -3  -1   2        0.05        0.52      0.69 o 
  -2  -1   2      247.05      297.13      2.70 o 
  -1  -1   2      823.42      821.96      8.00 o 
   0  -1   2        0.12        0.18      0.37 o 
   1  -1   2      471.79      524.01      6.26 o 
   2  -1   2       77.91       80.72      1.65 o 
   3  -1   2      214.70      234.87      2.19 o 
   4  -1   2       54.10       54.03      1.40 o 
   5  -1   2       16.69       17.49      1.06 o 
   6  -1   2       14.21       14.71      1.18 o 
   7  -1   2      108.02      112.80      2.27 o 
   8  -1   2       68.92       73.69      2.17 o 
   9  -1   2       32.79       34.30      5.00 o 
  -9   0   2       95.82       95.20      3.18 o 
  -8   0   2       72.68       71.72      2.36 o 
  -7   0   2        9.76       10.71      1.48 o 
  -6   0   2       24.59       23.17      1.41 o 
  -5   0   2       54.10       56.48      1.38 o 
  -4   0   2      661.70      668.84      3.78 o 
  -3   0   2      417.54      440.82      2.72 o 
  -2   0   2      325.48      337.75      3.03 o 
  -1   0   2     1658.17     1711.32     16.46 o 
   0   0   2      224.16      221.04      0.99 o 
   1   0   2       70.12       63.38      0.43 o 
   2   0   2     2534.07     2635.54     18.04 o 
   3   0   2      313.77      367.78      3.58 o 
   4   0   2       10.62        8.45      0.63 o 
   5   0   2      155.81      151.62      1.63 o 
   6   0   2       45.92       39.24      1.28 o 
   7   0   2        9.34        9.84      1.11 o 
   8   0   2       22.48       23.95      1.50 o 
   9   0   2        2.89        1.34      1.61 o 
  -9   1   2       10.92        9.29      2.44 o 
  -8   1   2      365.37      375.83      4.71 o 
  -7   1   2      339.56      336.97      3.80 o 
  -6   1   2      317.26      314.30      3.44 o 
  -5   1   2      188.07      165.48      2.46 o 
  -4   1   2      113.44      118.98      1.37 o 
  -3   1   2      326.64      310.04      2.37 o 
  -2   1   2      344.06      344.79      2.36 o 
  -1   1   2     1091.62     1122.02      7.68 o 
   0   1   2      947.78      951.07      6.51 o 
   1   1   2      390.60      413.01      3.39 o 
   3   1   2      511.90      528.20      4.70 o 
   4   1   2      728.00      750.15      3.89 o 
   5   1   2      533.99      541.78      3.94 o 
   6   1   2      204.85      196.52      2.09 o 
   7   1   2       33.57       34.94      1.27 o 
   8   1   2        6.05        7.73      1.31 o 
   9   1   2        5.46        5.81      1.53 o 
  10   1   2       24.37       28.80      7.76 o 
  -9   2   2       85.25       89.74      8.79 o 
  -8   2   2       58.48       58.39      2.53 o 
  -7   2   2       61.71       64.20      2.15 o 
  -6   2   2      214.55      200.65      3.47 o 
  -5   2   2        0.37        0.61      1.10 o 
  -4   2   2        8.39        3.62      0.97 o 
  -3   2   2       27.78       35.28      1.30 o 
  -2   2   2      915.41      903.04      4.23 o 
  -1   2   2      235.25      238.09      2.17 o 
   0   2   2        6.65        6.93      0.49 o 
   1   2   2     2364.81     2362.42     10.73 o 
   2   2   2     3442.79     3631.37     22.87 o 
   3   2   2      139.85      179.24      2.06 o 
   4   2   2        8.12        6.82      0.65 o 
   5   2   2      438.02      450.28      2.68 o 
   6   2   2       95.39       85.81      1.58 o 
   7   2   2       15.82       15.31      1.14 o 
   8   2   2      302.72      306.59      3.24 o 
   9   2   2        0.03        0.59      1.48 o 
  10   2   2       29.58       37.75      6.96 o 
  -8   3   2       23.66       21.49      1.92 o 
  -7   3   2        2.38        2.51      1.43 o 
  -6   3   2      121.59      119.62      2.43 o 
  -5   3   2       52.04       55.88      1.71 o 
  -4   3   2      195.00      200.37      3.58 o 
  -3   3   2      490.68      545.12      5.87 o 
  -2   3   2       45.68       55.62      1.43 o 
  -1   3   2      303.87      322.53      3.40 o 
   0   3   2      420.64      429.66      4.53 o 
   1   3   2      833.38      904.62      8.75 o 
   2   3   2      133.12      146.05      1.89 o 
   3   3   2        9.20        9.36      0.51 o 
   4   3   2      267.32      272.15      2.46 o 
   5   3   2       20.48       17.60      0.96 o 
   6   3   2        4.09        4.95      0.86 o 
   7   3   2       57.03       56.06      1.51 o 
   8   3   2      141.53      139.76      2.34 o 
   9   3   2       39.01       40.77      1.87 o 
  10   3   2        9.48       13.49      6.65 o 
  -8   4   2       83.20       89.38      6.64 o 
  -7   4   2       77.21       77.00      2.55 o 
  -6   4   2       60.33       60.06      1.93 o 
  -5   4   2        1.25        1.10      1.54 o 
  -4   4   2      266.56      251.70      4.06 o 
  -3   4   2        6.24        4.79      0.91 o 
  -2   4   2        1.19        4.89      0.84 o 
  -1   4   2      477.74      502.12      5.33 o 
   0   4   2       24.32       27.07      0.90 o 
   1   4   2      215.50      215.21      1.88 o 
   2   4   2      685.90      694.67      5.17 o 
   3   4   2       18.18       24.49      0.54 o 
   4   4   2       59.65       61.31      1.14 o 
   5   4   2      129.84      127.55      1.73 o 
   6   4   2      530.96      529.58      3.72 o 
   7   4   2       68.89       66.51      1.68 o 
   8   4   2       61.92       60.92      1.84 o 
   9   4   2       98.88      101.91      2.47 o 
  10   4   2       55.51       58.03      2.79 o 
  -7   5   2       51.50       50.99      2.46 o 
  -6   5   2        1.27        1.73      1.37 o 
  -5   5   2      315.31      306.02      4.12 o 
  -4   5   2       16.97       16.09      1.53 o 
  -3   5   2      375.52      368.14      4.51 o 
  -2   5   2      788.77      805.65      9.87 o 
  -1   5   2        0.85        1.19      0.81 o 
   0   5   2      391.49      396.97      5.34 o 
   1   5   2       20.99       22.61      0.98 o 
   2   5   2     1779.32     1833.34      7.53 o 
   3   5   2     1711.41     1825.23      5.40 o 
   4   5   2      205.18      216.35      2.44 o 
   5   5   2       75.26       78.37      1.33 o 
   6   5   2       51.76       51.17      1.72 o 
   7   5   2       27.21       28.38      1.64 o 
   8   5   2        4.56        3.23      1.34 o 
   9   5   2        9.23       11.73      1.70 o 
  10   5   2        2.91        3.56      2.01 o 
  -7   6   2       21.51       16.46      6.57 o 
  -6   6   2       26.92       27.19      2.43 o 
  -5   6   2        1.16        2.22      1.89 o 
  -4   6   2        3.90        3.90      1.66 o 
  -3   6   2       43.61       42.63      2.03 o 
  -2   6   2      306.97      291.68      4.26 o 
  -1   6   2       42.84       36.07      1.50 o 
   0   6   2       80.03       74.95      2.05 o 
   1   6   2       19.07       12.59      0.86 o 
   2   6   2        2.53        8.29      0.69 o 
   3   6   2      211.05      212.59      2.21 o 
   4   6   2       47.63       55.42      1.34 o 
   5   6   2       21.16       21.87      1.24 o 
   6   6   2      288.25      285.26      3.40 o 
   7   6   2       29.76       28.49      1.68 o 
   8   6   2       55.99       61.03      2.23 o 
   9   6   2      148.20      148.89      3.12 o 
  10   6   2       25.72       27.76      2.43 o 
  -6   7   2       35.50       30.98      3.22 o 
  -5   7   2      159.74      161.34      4.36 o 
  -4   7   2       99.27      100.65      3.35 o 
  -3   7   2       31.09       27.82      2.29 o 
  -2   7   2      449.32      457.55      4.92 o 
  -1   7   2      486.17      459.14      4.91 o 
   0   7   2      762.20      736.14      5.09 o 
   1   7   2      100.62       88.47      1.62 o 
   2   7   2      361.26      354.29      3.49 o 
   3   7   2      225.40      205.93      2.68 o 
   4   7   2        0.04        0.85      0.87 o 
   5   7   2      251.97      242.91      3.09 o 
   6   7   2       83.30       81.70      2.06 o 
   7   7   2        0.04        0.17      1.32 o 
   8   7   2        1.25        1.68      1.57 o 
   9   7   2      372.70      387.04      4.72 o 
  10   7   2        2.10        2.55      2.12 o 
  -5   8   2        2.60        4.86      2.49 o 
  -4   8   2       54.04       58.42      3.02 o 
  -3   8   2      134.13      136.17      3.77 o 
  -2   8   2       24.94       19.98      2.40 o 
  -1   8   2      121.37      114.95      2.94 o 
   0   8   2       33.37       36.57      1.88 o 
   1   8   2      225.38      207.86      3.41 o 
   2   8   2       25.79       29.49      1.68 o 
   3   8   2        2.43        2.15      1.11 o 
   4   8   2      217.31      205.15      2.44 o 
   5   8   2      106.77      109.17      1.95 o 
   6   8   2      690.62      696.53      6.22 o 
   7   8   2      238.22      235.13      3.47 o 
   8   8   2        0.04        0.53      1.75 o 
   9   8   2       35.37       38.18      2.43 o 
  10   8   2       40.20       38.01      3.02 o 
  -4   9   2        1.84        2.33      2.42 o 
  -3   9   2       58.37       59.84      3.02 o 
  -2   9   2      167.63      172.34      4.70 o 
  -1   9   2      265.42      259.52      4.39 o 
   0   9   2       88.64       91.21      2.77 o 
   1   9   2        0.69        0.46      1.50 o 
   2   9   2       56.51       56.18      2.16 o 
   3   9   2       80.19       91.12      2.40 o 
   4   9   2      174.31      159.21      2.93 o 
   5   9   2       68.79       55.62      2.01 o 
   6   9   2       95.93       95.83      2.57 o 
   7   9   2       30.08       29.94      2.36 o 
   8   9   2        0.34        1.54      2.09 o 
   9   9   2       10.05        9.19      2.41 o 
  -3  10   2        0.02        0.49      2.70 o 
  -2  10   2       15.73       16.94      2.86 o 
  -1  10   2      136.33      135.58      3.66 o 
   0  10   2       10.11        6.48      1.96 o 
   1  10   2        0.31        1.42      1.79 o 
   2  10   2      207.46      203.35      3.84 o 
   3  10   2        0.87        1.08      1.57 o 
   4  10   2      147.84      142.46      3.00 o 
   5  10   2       72.41       63.14      2.58 o 
   6  10   2      118.64      114.65      2.84 o 
   7  10   2       29.58       29.50      2.02 o 
   8  10   2       59.59       61.15      2.98 o 
   9  10   2       64.99       59.49      5.52 o 
  -1  11   2        1.27        0.74      2.24 o 
   0  11   2      283.73      290.39      5.16 o 
   1  11   2      107.46      116.21      3.36 o 
   2  11   2      143.70      156.62      3.81 o 
   3  11   2       35.08       36.24      2.42 o 
   4  11   2        2.26        3.61      1.83 o 
   5  11   2      171.40      156.21      3.86 o 
   6  11   2       62.83       66.63      2.75 o 
   7  11   2        0.85        0.63      2.03 o 
   8  11   2        4.03        7.83      3.06 o 
   0  12   2       29.53       45.70      7.38 o 
   1  12   2       41.88       38.89      2.92 o 
   2  12   2       95.44       92.25      3.50 o 
   3  12   2        1.43        2.13      2.58 o 
   4  12   2       39.06       45.82      3.08 o 
   5  12   2        0.04        1.90      2.30 o 
   6  12   2       94.20      100.57      3.69 o 
   2  13   2      106.92      115.20      8.80 o 
  -5 -10   3       23.63       30.94      3.61 o 
  -4 -10   3       14.66       12.51      2.05 o 
  -3 -10   3       49.34       55.17      2.87 o 
  -2 -10   3       16.35       15.49      2.23 o 
  -1 -10   3        1.77        1.57      2.22 o 
   0 -10   3       16.02       14.86      2.46 o 
   1 -10   3      122.03      124.88      4.33 o 
  -7  -9   3      139.64      141.77     10.14 o 
  -6  -9   3       45.22       50.22      3.24 o 
  -5  -9   3      178.34      195.07      4.07 o 
  -4  -9   3        0.74        1.01      1.76 o 
  -3  -9   3      140.65      141.48      3.35 o 
  -2  -9   3       31.44       28.31      2.37 o 
  -1  -9   3       38.52       35.46      2.39 o 
   0  -9   3       89.31       85.82      3.06 o 
   1  -9   3       11.15        9.32      2.18 o 
   2  -9   3       28.84       25.67      2.49 o 
   3  -9   3       67.08       66.69      4.55 o 
  -8  -8   3        7.48        7.67      3.31 o 
  -7  -8   3       87.91       89.27      3.02 o 
  -6  -8   3       16.95       17.64      1.96 o 
  -5  -8   3        9.80        9.15      2.12 o 
  -4  -8   3       77.22       73.40      2.37 o 
  -3  -8   3       46.47       48.22      2.02 o 
  -2  -8   3        0.12        0.36      1.66 o 
  -1  -8   3       27.69       27.43      1.82 o 
   0  -8   3       40.98       40.43      2.29 o 
   1  -8   3       38.06       42.99      2.42 o 
   2  -8   3       20.99       20.62      2.21 o 
   3  -8   3       69.28       71.89      3.60 o 
   4  -8   3       38.64       40.85      3.21 o 
  -8  -7   3        2.82        2.51      2.75 o 
  -7  -7   3       75.84       77.08      2.80 o 
  -6  -7   3       53.28       50.96      2.30 o 
  -5  -7   3       38.69       39.73      2.10 o 
  -4  -7   3        5.86        5.15      1.33 o 
  -3  -7   3        7.13        4.82      1.18 o 
  -2  -7   3      282.09      281.01      3.21 o 
  -1  -7   3        0.14       -0.85      1.42 o 
   0  -7   3      107.63       99.14      3.01 o 
   1  -7   3      169.35      156.07      3.24 o 
   2  -7   3       59.97       56.64      2.43 o 
   3  -7   3       10.48        8.79      1.89 o 
   4  -7   3       10.42        9.88      2.10 o 
   5  -7   3       66.81       73.56      3.24 o 
  -9  -6   3       53.21       58.48      8.02 o 
  -8  -6   3       17.26       20.73      2.07 o 
  -7  -6   3       21.71       20.14      1.80 o 
  -6  -6   3      113.54      111.04      2.60 o 
  -5  -6   3       65.71       60.81      1.94 o 
  -4  -6   3      129.98      124.29      2.30 o 
  -3  -6   3      403.00      385.85      3.64 o 
  -2  -6   3      510.74      494.03      4.52 o 
  -1  -6   3       13.38       10.73      1.29 o 
   0  -6   3      113.86      119.76      2.73 o 
   1  -6   3       65.52       69.58      2.20 o 
   2  -6   3      142.72      129.62      2.91 o 
   3  -6   3       14.02        9.41      1.55 o 
   4  -6   3       53.34       53.12      2.39 o 
   5  -6   3       16.05       15.20      2.09 o 
   6  -6   3        9.79       11.22      2.47 o 
  -9  -5   3        0.74       -0.27      4.10 o 
  -8  -5   3        5.49        5.06      1.75 o 
  -7  -5   3      232.69      230.05      4.73 o 
  -6  -5   3        0.27        0.39      1.49 o 
  -5  -5   3      422.00      395.58      3.89 o 
  -4  -5   3      619.88      602.43      6.72 o 
  -3  -5   3     2101.93     1994.30      7.89 o 
  -2  -5   3      456.30      442.53      3.84 o 
  -1  -5   3       30.43       31.23      1.30 o 
   0  -5   3      380.45      382.15      3.96 o 
   1  -5   3      158.31      154.12      2.72 o 
   2  -5   3        8.68        6.01      1.21 o 
   3  -5   3      115.94      118.85      2.52 o 
   4  -5   3        0.13        1.23      1.50 o 
   5  -5   3      569.07      578.00      6.06 o 
   6  -5   3        4.61        4.91      1.76 o 
   7  -5   3      225.84      252.57     12.40 o 
  -9  -4   3        5.36        7.87      2.62 o 
  -8  -4   3       72.56       75.28      2.76 o 
  -7  -4   3       83.14       71.69      2.38 o 
  -6  -4   3        8.36       10.54      1.71 o 
  -5  -4   3        6.93        6.39      1.33 o 
  -4  -4   3       37.69       37.28      1.50 o 
  -3  -4   3        4.23        4.22      0.90 o 
  -2  -4   3       67.31       65.20      1.42 o 
  -1  -4   3      457.60      452.61      3.54 o 
   0  -4   3        0.60        0.83      0.90 o 
   1  -4   3      113.84      105.51      2.13 o 
   2  -4   3      596.65      599.04      7.21 o 
   3  -4   3       35.10       33.32      1.51 o 
   4  -4   3      146.78      144.87      2.86 o 
   5  -4   3        0.02       -0.38      1.42 o 
   6  -4   3       13.50       13.59      1.77 o 
   7  -4   3        5.02        8.10      3.34 o 
  -9  -3   3       73.44       78.14      2.68 o 
  -8  -3   3       27.95       24.31      1.84 o 
  -7  -3   3      171.76      167.25      2.94 o 
  -6  -3   3      106.87      105.79      2.17 o 
  -5  -3   3       47.74       46.07      1.65 o 
  -4  -3   3      327.27      318.25      3.14 o 
  -3  -3   3       47.37       46.45      1.26 o 
  -2  -3   3        8.38        4.15      0.74 o 
  -1  -3   3       63.91       57.87      1.30 o 
   0  -3   3      462.74      437.93      3.16 o 
   1  -3   3       46.27       34.03      1.20 o 
   2  -3   3        4.53        6.91      0.94 o 
   3  -3   3        1.33        2.33      1.17 o 
   4  -3   3       20.42       18.64      1.42 o 
   5  -3   3       11.67       12.27      1.37 o 
   6  -3   3      264.99      266.64      3.75 o 
   7  -3   3       21.35       20.53      1.63 o 
   8  -3   3        7.99        9.91      4.28 o 
  -9  -2   3        1.74        2.86      1.95 o 
  -8  -2   3       18.21       19.65      2.02 o 
  -7  -2   3       65.34       66.23      2.34 o 
  -6  -2   3        8.95        7.88      1.30 o 
  -5  -2   3       85.21       84.43      2.32 o 
  -4  -2   3        2.28        2.97      0.99 o 
  -3  -2   3       93.14       89.27      1.58 o 
  -2  -2   3     1484.22     1521.97      6.27 o 
  -1  -2   3       34.65       47.73      0.94 o 
   0  -2   3       22.52       22.42      0.95 o 
   1  -2   3        5.76        7.44      0.79 o 
   2  -2   3      665.92      637.69      4.44 o 
   3  -2   3       71.80       72.15      1.14 o 
   4  -2   3      225.35      226.75      3.15 o 
   5  -2   3       48.25       50.06      1.69 o 
   6  -2   3       78.53       79.11      1.88 o 
   7  -2   3       30.81       32.48      1.63 o 
   8  -2   3       26.07       25.95      3.48 o 
  -9  -1   3       48.20       47.98      2.89 o 
  -8  -1   3        5.35        5.71      1.58 o 
  -7  -1   3      324.56      318.54      3.73 o 
  -6  -1   3      255.92      244.62      3.03 o 
  -5  -1   3      661.65      644.21      5.62 o 
  -4  -1   3      665.95      628.86      3.93 o 
  -3  -1   3       50.62       57.19      1.24 o 
  -2  -1   3     3988.11     4040.04     30.97 o 
  -1  -1   3       22.66       28.25      0.64 o 
   0  -1   3      348.70      379.79      3.90 o 
   1  -1   3     1411.80     1461.88     15.58 o 
   2  -1   3        8.38       11.38      0.53 o 
   3  -1   3       89.81       77.51      1.15 o 
   4  -1   3       72.82       73.33      1.53 o 
   5  -1   3      358.93      358.08      3.38 o 
   6  -1   3      150.98      151.17      2.23 o 
   7  -1   3      163.27      167.38      2.58 o 
   8  -1   3      366.64      384.12      4.64 o 
   9  -1   3        0.46        7.84      6.88 o 
  -8   0   3        0.02        0.42      1.70 o 
  -7   0   3      226.57      228.80      3.29 o 
  -6   0   3       79.47       78.27      1.94 o 
  -5   0   3       49.34       45.24      1.53 o 
  -4   0   3       19.93       16.19      0.97 o 
  -3   0   3      550.68      497.07      3.46 o 
  -2   0   3       35.24       44.04      0.85 o 
  -1   0   3      189.88      204.03      2.49 o 
   0   0   3     1422.84     1523.45      9.55 o 
   1   0   3      226.00      240.42      1.40 o 
   2   0   3        0.44        0.76      0.34 o 
   3   0   3      590.88      660.38      6.38 o 
   4   0   3      710.97      746.30      5.23 o 
   5   0   3      109.70      117.59      1.73 o 
   6   0   3        1.01        0.74      0.86 o 
   7   0   3        9.51       10.05      1.16 o 
   8   0   3       39.15       39.67      1.70 o 
   9   0   3       36.78       42.07      4.96 o 
  -8   1   3        9.85        9.10      1.84 o 
  -7   1   3      500.45      512.28      5.24 o 
  -6   1   3       38.89       37.00      1.71 o 
  -5   1   3       72.53       75.38      1.83 o 
  -4   1   3      208.83      197.72      2.27 o 
  -3   1   3      224.55      220.99      2.14 o 
  -2   1   3       57.41       48.09      0.94 o 
  -1   1   3      581.42      577.15      2.67 o 
   0   1   3      638.12      692.96      5.30 o 
   1   1   3      594.79      624.87      6.98 o 
   2   1   3      130.11      128.58      1.49 o 
   3   1   3      327.37      331.68      2.25 o 
   4   1   3      535.41      593.88      3.94 o 
   5   1   3       48.61       56.62      1.09 o 
   6   1   3      196.34      196.17      2.14 o 
   7   1   3       14.58       16.85      1.12 o 
   8   1   3       26.78       27.41      1.54 o 
   9   1   3       11.00       14.08      4.15 o 
  -8   2   3       24.02       25.36      2.27 o 
  -7   2   3        9.90        8.84      1.59 o 
  -6   2   3      322.27      314.11      3.48 o 
  -5   2   3        5.89        5.06      0.98 o 
  -4   2   3       71.15       73.02      1.46 o 
  -3   2   3      101.21      107.28      1.62 o 
  -2   2   3      235.38      226.12      2.05 o 
  -1   2   3      744.26      840.26      6.16 o 
   0   2   3     2005.28     2091.49     16.40 o 
   1   2   3     1345.26     1344.60      7.31 o 
   2   2   3      683.06      685.50      3.17 o 
   3   2   3      146.43      143.72      1.29 o 
   4   2   3      172.11      168.14      1.25 o 
   5   2   3      391.27      403.58      3.18 o 
   6   2   3       21.21       24.06      0.96 o 
   7   2   3       81.89       81.40      1.55 o 
   8   2   3       28.35       27.97      1.39 o 
   9   2   3      108.65      100.75      5.98 o 
  10   2   3       23.18       27.88      4.67 o 
  -8   3   3       73.52       75.60      2.98 o 
  -7   3   3      103.80      101.53      2.83 o 
  -6   3   3      878.91      858.87      6.70 o 
  -5   3   3        3.66        3.65      1.23 o 
  -4   3   3      183.85      160.67      2.68 o 
  -3   3   3      274.46      263.58      2.98 o 
  -2   3   3        0.10        2.37      0.85 o 
  -1   3   3      669.55      828.88      6.24 o 
   0   3   3      102.95      119.05      3.63 o 
   1   3   3       60.90       63.15      0.64 o 
   2   3   3      745.99      818.93      6.14 o 
   3   3   3      523.72      574.63      4.20 o 
   4   3   3      249.63      258.98      1.74 o 
   5   3   3       14.04       11.70      0.65 o 
   6   3   3      223.06      232.50      2.00 o 
   7   3   3       30.65       28.44      1.12 o 
   8   3   3       13.73       17.14      1.27 o 
   9   3   3        5.85        7.44      1.40 o 
  10   3   3        9.71        8.18      3.92 o 
  -7   4   3       38.46       40.44      2.20 o 
  -6   4   3       83.31       83.08      3.02 o 
  -5   4   3       58.22       57.95      1.95 o 
  -4   4   3       91.06       82.00      2.22 o 
  -3   4   3      142.68      152.46      2.56 o 
  -2   4   3     1268.85     1292.31      6.71 o 
  -1   4   3      119.19      139.69      2.19 o 
   0   4   3      501.98      560.82      6.00 o 
   1   4   3      548.70      561.74      4.43 o 
   2   4   3        0.04        0.09      0.39 o 
   3   4   3        6.67        2.74      0.49 o 
   4   4   3       47.17       45.50      1.05 o 
   5   4   3      770.97      766.43      7.45 o 
   6   4   3       28.57       27.52      1.28 o 
   7   4   3       43.27       41.24      1.30 o 
   8   4   3      155.70      156.04      2.38 o 
   9   4   3       24.08       26.40      1.55 o 
  10   4   3       89.78       82.04      5.91 o 
  -7   5   3       94.26       94.83      2.85 o 
  -6   5   3      201.82      205.28      3.84 o 
  -5   5   3       35.08       34.87      2.08 o 
  -4   5   3      325.52      300.55      4.35 o 
  -3   5   3      219.38      229.00      3.01 o 
  -2   5   3      146.45      164.46      2.81 o 
  -1   5   3      159.88      141.04      2.33 o 
   0   5   3       17.25       24.21      1.13 o 
   1   5   3     1065.43     1099.93      5.30 o 
   2   5   3       62.69       66.40      1.20 o 
   3   5   3        3.00        3.32      0.54 o 
   4   5   3      188.07      167.08      1.33 o 
   5   5   3      341.51      374.55      2.83 o 
   6   5   3       37.93       36.13      1.46 o 
   7   5   3        0.19        0.10      1.16 o 
   8   5   3      452.29      448.67      4.08 o 
   9   5   3       17.03       19.92      1.67 o 
  10   5   3       46.90       43.46      5.22 o 
  -7   6   3       28.79       36.92      7.05 o 
  -6   6   3        4.68        4.56      1.82 o 
  -5   6   3       46.49       37.10      2.43 o 
  -4   6   3        4.50        4.86      1.48 o 
  -3   6   3      281.21      282.52      4.53 o 
  -2   6   3      132.59      138.44      2.55 o 
  -1   6   3       69.33       63.02      1.97 o 
   0   6   3     1666.26     1544.58      8.55 o 
   1   6   3       28.87       24.11      1.09 o 
   2   6   3      710.32      713.86      5.28 o 
   3   6   3      110.98      113.68      1.62 o 
   4   6   3       55.84       52.64      1.08 o 
   5   6   3       10.11        8.60      1.01 o 
   6   6   3      164.33      163.67      2.58 o 
   7   6   3       43.07       48.11      1.79 o 
   8   6   3        8.36        7.83      1.39 o 
   9   6   3        1.05        1.88      1.50 o 
  10   6   3      140.99      137.82      9.16 o 
  -6   7   3       50.75       40.13      5.00 o 
  -5   7   3      195.87      193.64      4.79 o 
  -4   7   3       74.91       75.82      3.13 o 
  -3   7   3        5.10        2.91      1.86 o 
  -2   7   3      296.83      301.23      5.14 o 
  -1   7   3       11.89       10.51      1.36 o 
   0   7   3      138.24      126.45      2.62 o 
   1   7   3      210.88      210.93      3.14 o 
   2   7   3      105.35      101.80      1.56 o 
   3   7   3        1.59        2.10      0.49 o 
   4   7   3      342.60      359.59      2.63 o 
   5   7   3       21.14       21.56      1.33 o 
   6   7   3       42.54       43.04      1.57 o 
   7   7   3        0.36        0.51      1.30 o 
   8   7   3       11.98       11.31      1.55 o 
   9   7   3       11.62        8.87      1.66 o 
  10   7   3        0.08        0.62      3.63 o 
  -5   8   3       32.87       26.34      2.88 o 
  -4   8   3       31.95       35.12      2.96 o 
  -3   8   3       65.28       62.90      3.52 o 
  -2   8   3      329.46      325.73      5.32 o 
  -1   8   3        1.79        2.35      1.43 o 
   0   8   3       76.13       74.07      2.14 o 
   1   8   3     1175.74     1163.11      7.46 o 
   2   8   3       36.47       30.09      1.58 o 
   3   8   3       38.12       35.10      1.42 o 
   4   8   3        4.98        4.54      1.11 o 
   5   8   3      406.75      403.63      3.47 o 
   6   8   3       74.64       74.53      2.12 o 
   7   8   3       18.04       19.13      1.71 o 
   8   8   3       77.22       78.20      2.59 o 
   9   8   3       59.58       58.17      2.58 o 
  -4   9   3        6.27        5.19      2.58 o 
  -3   9   3      120.10      117.29      3.91 o 
  -2   9   3       37.17       38.35      2.52 o 
  -1   9   3      128.19      124.39      3.21 o 
   0   9   3       39.03       32.02      1.82 o 
   1   9   3      597.65      569.96      5.17 o 
   2   9   3       35.43       38.91      1.78 o 
   3   9   3      130.56      117.01      2.54 o 
   4   9   3      291.16      273.37      3.54 o 
   5   9   3        0.28        0.49      1.31 o 
   6   9   3      107.82      107.75      2.55 o 
   7   9   3      129.00      131.76      3.66 o 
   8   9   3      139.65      140.29      3.65 o 
   9   9   3      163.02      179.19      3.87 o 
  -3  10   3       22.43       26.47      2.70 o 
  -2  10   3      285.18      305.27      5.83 o 
  -1  10   3       46.92       43.67      3.28 o 
   0  10   3       88.49       96.02      3.09 o 
   1  10   3      174.81      178.26      3.72 o 
   2  10   3        1.07        0.21      1.65 o 
   3  10   3        1.63        4.13      1.61 o 
   4  10   3        0.94        2.43      1.67 o 
   5  10   3       47.63       41.25      2.35 o 
   6  10   3        9.32        8.37      1.70 o 
   7  10   3       17.44       15.94      1.72 o 
   8  10   3       89.03       89.80      2.87 o 
   9  10   3        2.93        2.04      2.90 o 
  -2  11   3        0.23        0.67      5.87 o 
  -1  11   3        9.85        9.99      2.84 o 
   0  11   3       19.67       20.71      2.26 o 
   1  11   3        7.06        7.62      2.11 o 
   2  11   3       29.29       23.01      2.02 o 
   3  11   3        0.00       -0.81      1.82 o 
   4  11   3       74.99       73.13      2.93 o 
   5  11   3        1.48        2.25      1.75 o 
   6  11   3        1.03        2.65      1.75 o 
   7  11   3       20.41       17.53      1.93 o 
   8  11   3       37.52       31.28      2.93 o 
   0  12   3      158.77      171.26      6.01 o 
   1  12   3       88.66       92.14      3.33 o 
   2  12   3      111.84      124.66      3.63 o 
   3  12   3      185.27      197.75      4.73 o 
   4  12   3       18.47       18.37      2.59 o 
   5  12   3       23.47       23.96      2.40 o 
   6  12   3      130.66      135.53      3.71 o 
   7  12   3        8.47        9.86      2.67 o 
   1  13   3       64.49       64.05      7.77 o 
  -4 -10   4       31.82       32.83      6.52 o 
  -3 -10   4       32.93       29.54      6.43 o 
  -2 -10   4       23.71       24.09      2.66 o 
  -1 -10   4       12.07       10.01      2.52 o 
  -6  -9   4       14.97       11.17      5.80 o 
  -5  -9   4       12.90       13.35      2.23 o 
  -4  -9   4        0.10        1.09      2.24 o 
  -3  -9   4        2.26        0.69      1.88 o 
  -2  -9   4        0.35       -0.52      1.96 o 
  -1  -9   4      332.24      356.75      5.98 o 
   0  -9   4      152.59      157.81      3.66 o 
   1  -9   4      100.02      113.22      3.51 o 
   2  -9   4       39.69       42.52      2.94 o 
  -7  -8   4      244.99      269.67     12.75 o 
  -6  -8   4       46.84       51.12      3.31 o 
  -5  -8   4       15.43       11.78      2.37 o 
  -4  -8   4      501.81      540.45      5.45 o 
  -3  -8   4       34.22       39.62      2.04 o 
  -2  -8   4        3.36        3.41      1.57 o 
  -1  -8   4       14.32       11.84      1.83 o 
   0  -8   4       62.37       61.41      2.95 o 
   1  -8   4      163.02      155.71      3.63 o 
   2  -8   4        5.69        3.81      2.00 o 
   3  -8   4      104.57      108.10      4.18 o 
  -8  -7   4       90.55       98.31      8.91 o 
  -7  -7   4        0.33        1.14      1.91 o 
  -6  -7   4        8.63        8.35      1.84 o 
  -5  -7   4       13.95       13.19      1.81 o 
  -4  -7   4      154.63      167.73      2.90 o 
  -3  -7   4      127.11      124.29      2.29 o 
  -2  -7   4        1.61        1.36      1.30 o 
  -1  -7   4      127.48      130.94      2.82 o 
   0  -7   4        4.84        8.23      1.92 o 
   1  -7   4      149.25      133.21      3.17 o 
   2  -7   4       46.34       42.02      2.21 o 
   3  -7   4       71.34       72.51      2.73 o 
   4  -7   4       77.54       87.16      3.39 o 
  -8  -6   4       10.90       10.80      2.83 o 
  -7  -6   4       13.88       10.11      1.99 o 
  -6  -6   4      111.83      109.48      2.70 o 
  -5  -6   4      100.54       97.90      2.37 o 
  -4  -6   4      266.89      267.74      3.17 o 
  -3  -6   4        5.95        3.77      1.28 o 
  -2  -6   4      331.56      321.20      3.34 o 
  -1  -6   4       17.13       16.91      1.39 o 
   0  -6   4        2.36        1.21      1.44 o 
   1  -6   4       38.85       31.05      1.90 o 
   2  -6   4        3.78        4.19      1.44 o 
   3  -6   4       33.96       34.59      1.88 o 
   4  -6   4        3.28        3.77      1.76 o 
   5  -6   4       27.81       30.26      2.38 o 
  -9  -5   4       10.21        7.64      5.94 o 
  -8  -5   4      125.17      129.73      3.34 o 
  -7  -5   4       18.72       20.33      1.86 o 
  -6  -5   4       35.53       34.64      1.77 o 
  -5  -5   4       45.05       40.72      1.72 o 
  -4  -5   4       25.97       25.95      1.40 o 
  -3  -5   4      124.09      118.16      1.96 o 
  -2  -5   4       28.12       27.71      1.54 o 
  -1  -5   4      474.15      475.82      3.97 o 
   0  -5   4     1336.08     1253.44      8.01 o 
   1  -5   4        4.53        2.49      1.43 o 
   2  -5   4      308.29      280.44      3.79 o 
   3  -5   4        0.00        0.75      1.33 o 
   4  -5   4       24.38       23.00      1.83 o 
   5  -5   4       33.56       34.30      2.08 o 
   6  -5   4        0.03        3.15      3.42 o 
  -9  -4   4       99.32       99.95      8.63 o 
  -8  -4   4       25.12       27.75      2.41 o 
  -7  -4   4       11.49        9.54      1.57 o 
  -6  -4   4       30.10       36.94      1.99 o 
  -5  -4   4      227.45      205.98      3.16 o 
  -4  -4   4        2.22        3.12      1.05 o 
  -3  -4   4      699.57      674.80      4.52 o 
  -2  -4   4       57.82       61.45      1.48 o 
  -1  -4   4       12.21       10.88      1.15 o 
   0  -4   4       83.03       84.63      1.82 o 
   1  -4   4      207.01      205.34      2.69 o 
   2  -4   4       28.86       31.53      1.48 o 
   3  -4   4      257.78      253.67      3.47 o 
   4  -4   4        9.16        8.21      1.45 o 
   5  -4   4       40.51       43.41      1.98 o 
   6  -4   4       78.78       92.36      4.54 o 
   7  -4   4       28.51       24.03      3.86 o 
  -9  -3   4        3.60        6.11      5.74 o 
  -8  -3   4       30.87       33.23      2.02 o 
  -7  -3   4       99.04       97.90      2.51 o 
  -6  -3   4       62.41       51.03      2.07 o 
  -5  -3   4       20.75       19.09      1.38 o 
  -4  -3   4        0.15        0.76      1.16 o 
  -3  -3   4     1164.90     1081.38      6.39 o 
  -2  -3   4      102.29       95.64      1.47 o 
  -1  -3   4       85.09       67.51      1.46 o 
   0  -3   4      443.04      415.27      3.78 o 
   1  -3   4      111.84      106.38      1.72 o 
   2  -3   4       12.97       13.41      1.07 o 
   3  -3   4      119.97      127.48      2.14 o 
   4  -3   4       23.60       19.18      1.34 o 
   5  -3   4       11.19       10.24      1.37 o 
   6  -3   4       61.00       58.63      2.13 o 
   7  -3   4       38.39       37.48      3.94 o 
   8  -3   4        1.45        5.25      5.40 o 
  -8  -2   4      143.19      139.54      3.40 o 
  -7  -2   4      134.72      125.21      2.99 o 
  -6  -2   4      500.71      479.65      6.30 o 
  -5  -2   4       22.62       21.58      1.65 o 
  -4  -2   4      511.53      496.64      6.35 o 
  -3  -2   4      126.03      127.01      1.50 o 
  -2  -2   4       47.99       46.75      1.10 o 
  -1  -2   4      501.81      533.91      4.56 o 
   0  -2   4       86.65       73.89      1.36 o 
   1  -2   4       15.52       16.25      0.87 o 
   2  -2   4       93.66       98.93      1.80 o 
   3  -2   4     1432.18     1480.29     11.95 o 
   4  -2   4      544.93      562.10      7.09 o 
   5  -2   4        0.36        1.12      1.06 o 
   6  -2   4      378.33      381.85      4.25 o 
   7  -2   4        0.86        0.89      3.11 o 
   8  -2   4      217.00      219.33      6.59 o 
  -8  -1   4      182.80      181.77      3.63 o 
  -7  -1   4        0.93        2.01      1.65 o 
  -6  -1   4       29.73       29.43      1.84 o 
  -5  -1   4      545.96      520.28      4.79 o 
  -4  -1   4       51.25       46.33      1.66 o 
  -3  -1   4       10.35        9.89      1.20 o 
  -2  -1   4      403.65      377.45      2.43 o 
  -1  -1   4     1078.71     1142.20      5.06 o 
   0  -1   4     1140.23     1149.82      8.26 o 
   1  -1   4      270.37      273.54      3.73 o 
   2  -1   4       39.70       33.35      0.76 o 
   3  -1   4      280.36      316.11      2.51 o 
   4  -1   4       85.63       84.71      1.35 o 
   5  -1   4       14.74       14.73      1.12 o 
   6  -1   4        7.54        8.98      1.05 o 
   7  -1   4        9.21        8.41      1.38 o 
   8  -1   4        0.17        0.73      2.84 o 
  -8   0   4        5.98        5.96      1.73 o 
  -7   0   4        0.88        1.00      1.60 o 
  -6   0   4        9.92        8.97      1.27 o 
  -5   0   4      545.19      520.68      4.02 o 
  -4   0   4      271.35      273.31      2.74 o 
  -3   0   4       24.63       23.10      1.14 o 
  -2   0   4      283.35      351.31      3.09 o 
  -1   0   4      113.70      152.60      1.89 o 
   0   0   4      224.53      270.34      2.35 o 
   1   0   4      737.78      755.74      6.39 o 
   2   0   4        9.28       11.56      0.38 o 
   3   0   4      268.19      283.55      2.41 o 
   4   0   4      102.80       98.17      1.32 o 
   5   0   4      354.03      382.29      2.94 o 
   6   0   4       41.79       41.16      1.30 o 
   7   0   4        1.21        1.25      1.01 o 
   8   0   4       31.19       27.86      4.05 o 
   9   0   4       35.12       32.75      4.97 o 
  -8   1   4        1.49        0.73      1.98 o 
  -7   1   4      255.83      259.35      5.17 o 
  -6   1   4       97.75       98.18      2.71 o 
  -5   1   4       17.22       15.92      1.34 o 
  -4   1   4       65.50       65.50      1.58 o 
  -3   1   4      164.62      179.23      1.98 o 
  -2   1   4      695.61      719.18      3.29 o 
  -1   1   4      916.92      976.05      5.28 o 
   0   1   4      501.44      529.26      4.69 o 
   1   1   4      615.36      641.67      2.75 o 
   2   1   4        7.65        8.75      0.78 o 
   3   1   4      110.82      100.09      0.62 o 
   4   1   4      825.47      892.11      7.10 o 
   5   1   4       80.43       92.80      1.28 o 
   6   1   4       11.48       12.18      0.94 o 
   7   1   4       79.60       78.45      1.67 o 
   8   1   4        5.74        5.41      2.60 o 
   9   1   4       15.72       17.16      4.13 o 
  -8   2   4      111.92      110.69      3.42 o 
  -7   2   4        1.03        2.37      1.92 o 
  -6   2   4      430.62      421.23      4.21 o 
  -5   2   4      563.78      539.06      4.89 o 
  -4   2   4      593.95      587.82      4.15 o 
  -3   2   4      297.87      272.22      2.57 o 
  -2   2   4      131.03      148.90      1.65 o 
  -1   2   4      743.92      744.66      3.65 o 
   0   2   4      176.31      181.89      2.08 o 
   1   2   4      678.26      700.83      3.79 o 
   2   2   4       33.12       37.79      0.85 o 
   3   2   4      420.60      419.73      2.08 o 
   4   2   4     7235.50     7785.31     71.34 o 
   5   2   4      134.68      146.94      1.39 o 
   6   2   4      388.94      416.93      2.70 o 
   7   2   4      177.88      184.11      2.25 o 
   8   2   4       51.13       47.24      4.37 o 
   9   2   4        7.60        9.48      5.64 o 
  -7   3   4      127.53      129.92      3.48 o 
  -6   3   4      152.38      150.37      3.02 o 
  -5   3   4      113.68      106.81      2.13 o 
  -4   3   4      124.18      119.25      2.58 o 
  -3   3   4        0.07       -0.01      0.92 o 
  -2   3   4        0.72        3.33      0.78 o 
  -1   3   4      131.09      149.42      2.88 o 
   0   3   4     1002.14     1035.20      8.41 o 
   1   3   4       94.26      102.05      1.55 o 
   2   3   4       17.08       16.67      0.39 o 
   3   3   4      281.06      351.84      2.42 o 
   4   3   4     1592.41     1693.55     11.24 o 
   5   3   4       33.74       46.33      0.85 o 
   6   3   4        5.42        5.33      0.71 o 
   7   3   4      212.97      215.63      2.31 o 
   8   3   4       28.95       26.69      1.29 o 
   9   3   4        0.06        0.18      3.38 o 
  10   3   4      148.08      153.19     10.45 o 
  -7   4   4       28.36       27.72      2.25 o 
  -6   4   4        2.96        1.96      1.57 o 
  -5   4   4        0.10       -0.54      1.48 o 
  -4   4   4      351.64      338.48      3.79 o 
  -3   4   4       81.68       81.40      2.65 o 
  -2   4   4      146.57      168.43      2.00 o 
  -1   4   4      552.17      613.66      8.89 o 
   0   4   4       70.59       83.73      1.56 o 
   1   4   4      569.67      594.26      7.15 o 
   2   4   4      321.09      325.59      2.00 o 
   3   4   4      544.50      568.97      5.80 o 
   4   4   4      147.51      157.30      2.55 o 
   5   4   4        0.03        1.11      0.76 o 
   6   4   4      260.82      271.37      3.16 o 
   7   4   4        0.48        0.16      0.94 o 
   8   4   4        6.66        7.46      1.16 o 
   9   4   4       28.03       25.12      3.01 o 
  10   4   4       55.60       51.13      5.27 o 
  -7   5   4       68.81       70.60      3.01 o 
  -6   5   4      158.16      152.74      3.26 o 
  -5   5   4      133.31      138.65      3.18 o 
  -4   5   4       79.90       87.92      2.42 o 
  -3   5   4        1.78        1.46      1.25 o 
  -2   5   4      386.02      373.11      4.25 o 
  -1   5   4        0.24        1.22      1.10 o 
   0   5   4       13.75       26.32      1.15 o 
   1   5   4      466.69      468.51      5.81 o 
   2   5   4        0.56       -0.04      0.45 o 
   3   5   4       76.04       70.06      0.83 o 
   4   5   4      347.22      354.84      3.38 o 
   5   5   4        0.47        0.11      0.73 o 
   6   5   4       19.10       16.31      1.13 o 
   7   5   4       38.00       38.55      1.41 o 
   8   5   4      213.05      213.02      2.83 o 
   9   5   4        5.18        5.16      2.73 o 
  10   5   4       17.03       20.29      4.54 o 
  -6   6   4       65.35       59.93      2.39 o 
  -5   6   4       32.34       28.63      2.34 o 
  -4   6   4        1.04        1.58      1.62 o 
  -3   6   4      513.21      478.19      5.75 o 
  -2   6   4      101.34      100.10      2.28 o 
  -1   6   4      428.61      412.72      5.17 o 
   0   6   4      686.13      664.39      5.11 o 
   1   6   4       21.02       22.69      1.18 o 
   2   6   4       69.95       76.25      1.18 o 
   3   6   4       68.39       60.90      1.57 o 
   4   6   4      833.29      852.75      6.90 o 
   5   6   4      504.56      534.34      4.50 o 
   6   6   4      114.15      111.88      2.10 o 
   7   6   4       47.38       51.83      1.76 o 
   8   6   4       66.28       71.17      2.17 o 
   9   6   4        6.64        8.55      2.41 o 
  10   6   4       10.63        8.18      3.69 o 
  -6   7   4       10.59       11.16      5.53 o 
  -5   7   4       50.70       43.83      2.77 o 
  -4   7   4       41.49       42.24      2.70 o 
  -3   7   4       27.01       22.22      1.92 o 
  -2   7   4       13.28       12.88      1.61 o 
  -1   7   4       57.37       54.92      2.14 o 
   0   7   4      641.59      600.01      4.62 o 
   1   7   4       21.14       20.74      1.31 o 
   2   7   4       40.91       37.08      1.05 o 
   3   7   4      108.22       95.57      1.72 o 
   4   7   4        6.19        9.01      0.85 o 
   5   7   4      116.05      120.09      1.81 o 
   6   7   4       13.90       15.41      1.31 o 
   7   7   4       28.61       26.51      1.57 o 
   8   7   4      141.11      142.27      2.86 o 
   9   7   4       21.84       17.09      2.54 o 
  10   7   4       59.52       59.42      7.59 o 
  -5   8   4       19.80       22.23      2.59 o 
  -4   8   4       17.27       15.69      2.26 o 
  -3   8   4      202.63      207.25      4.57 o 
  -2   8   4      140.27      141.42      3.54 o 
  -1   8   4       35.37       33.72      2.06 o 
   0   8   4      427.78      420.14      4.21 o 
   1   8   4      417.64      380.71      4.04 o 
   2   8   4      862.48      830.64      5.10 o 
   3   8   4      189.83      187.29      2.68 o 
   4   8   4      272.98      273.52      2.78 o 
   5   8   4      113.59      107.44      2.10 o 
   6   8   4        7.19        7.29      1.22 o 
   7   8   4       81.64       80.91      2.60 o 
   8   8   4       62.08       59.64      2.29 o 
   9   8   4        3.16       -0.20      3.14 o 
  10   8   4        0.50        1.59      5.61 o 
  -4   9   4      143.20      154.19      4.54 o 
  -3   9   4        0.04        0.36      2.05 o 
  -2   9   4       84.29       88.75      3.41 o 
  -1   9   4       83.18       86.80      2.98 o 
   0   9   4       23.34       24.02      1.75 o 
   1   9   4      151.19      138.58      2.80 o 
   2   9   4       30.37       34.85      1.73 o 
   3   9   4       88.44       82.88      2.16 o 
   4   9   4       14.22       14.83      1.34 o 
   5   9   4       19.16       17.49      1.52 o 
   6   9   4       96.20       93.46      2.38 o 
   7   9   4       98.21      101.30      3.36 o 
   8   9   4      376.30      396.75      5.62 o 
   9   9   4       67.38       58.37      5.44 o 
  -3  10   4       27.09       29.75      2.97 o 
  -2  10   4       17.92       18.17      2.66 o 
  -1  10   4      149.53      153.30      4.58 o 
   0  10   4      103.23      110.68      2.77 o 
   1  10   4       98.40       93.10      2.52 o 
   2  10   4       58.62       60.15      2.12 o 
   3  10   4       24.41       21.02      1.53 o 
   4  10   4       53.70       53.61      2.27 o 
   5  10   4       37.25       39.21      2.11 o 
   6  10   4      141.17      138.99      2.93 o 
   7  10   4       29.63       25.09      1.95 o 
   8  10   4      104.41      104.76      2.84 o 
  -2  11   4       12.70        8.39      6.27 o 
  -1  11   4        1.92        1.28      2.76 o 
   0  11   4       23.47       26.27      2.35 o 
   1  11   4      206.76      211.97      4.23 o 
   2  11   4        3.17        2.28      1.77 o 
   3  11   4        2.65        2.16      1.68 o 
   4  11   4      154.84      146.30      3.92 o 
   5  11   4        0.06       -0.90      1.70 o 
   6  11   4       80.23       79.63      2.70 o 
   7  11   4       53.30       49.01      2.41 o 
   8  11   4       83.72       77.88      3.10 o 
   0  12   4      283.41      294.41      5.43 o 
   1  12   4        3.29        3.65      2.23 o 
   2  12   4      246.01      248.70      4.74 o 
   3  12   4       78.97       86.09      3.56 o 
   4  12   4      176.53      200.41      4.26 o 
   5  12   4        4.00        3.84      2.30 o 
   6  12   4        0.09        0.04      1.80 o 
   7  12   4       67.51       68.58      3.33 o 
   8  12   4       16.84       19.13      2.88 o 
   1  13   4       19.81       21.70      6.34 o 
   3  13   4       57.46       55.17      3.52 o 
   4  13   4       57.76       63.30      3.58 o 
   5  13   4        0.36        2.03      2.90 o 
  -5  -9   5       17.15       19.66      6.48 o 
  -4  -9   5       10.06        8.18      4.13 o 
  -3  -9   5       21.39       26.77      2.71 o 
  -2  -9   5       24.63       26.47      2.65 o 
  -1  -9   5       27.79       29.80      2.74 o 
   0  -9   5       11.39       11.89      2.26 o 
   1  -9   5        0.54        1.11      2.31 o 
   2  -9   5        0.66        2.18      3.78 o 
  -6  -8   5        7.65        6.01      5.85 o 
  -5  -8   5      112.28      114.28      4.63 o 
  -4  -8   5       43.68       48.47      2.57 o 
  -3  -8   5      203.08      217.66      4.40 o 
  -2  -8   5       12.27       13.22      2.01 o 
  -1  -8   5      219.21      232.06      4.07 o 
   0  -8   5       39.55       39.12      2.50 o 
   1  -8   5       92.00       91.23      3.20 o 
   2  -8   5       70.33       71.99      2.96 o 
  -7  -7   5      109.37      119.90      9.11 o 
  -6  -7   5        5.35        6.04      2.21 o 
  -5  -7   5      155.25      163.50      4.39 o 
  -4  -7   5       40.09       44.85      2.34 o 
  -3  -7   5        3.88        4.76      1.50 o 
  -2  -7   5       49.43       48.79      1.99 o 
  -1  -7   5       65.25       68.39      2.41 o 
   0  -7   5        0.25        0.14      1.81 o 
   1  -7   5       43.08       41.70      2.27 o 
   2  -7   5       16.37       17.40      2.02 o 
   3  -7   5       34.29       42.63      2.43 o 
  -8  -6   5        4.87       12.35      6.39 o 
  -7  -6   5      122.47      138.14      4.37 o 
  -6  -6   5        1.77        0.72      2.03 o 
  -5  -6   5      128.75      131.37      2.76 o 
  -4  -6   5       16.51       15.38      1.57 o 
  -3  -6   5       43.69       44.13      1.82 o 
  -2  -6   5        1.57        1.70      1.21 o 
  -1  -6   5       13.06       11.74      1.47 o 
   0  -6   5       70.69       71.17      2.33 o 
   1  -6   5        0.63        1.24      1.48 o 
   2  -6   5       68.23       66.10      2.37 o 
   3  -6   5      102.08       94.53      2.64 o 
   4  -6   5       38.10       35.85      4.55 o 
   5  -6   5        9.50        5.80      4.00 o 
  -8  -5   5       79.21       63.16      7.62 o 
  -7  -5   5      102.23      112.38      3.41 o 
  -6  -5   5       11.08       13.39      1.66 o 
  -5  -5   5       16.55       15.61      1.56 o 
  -4  -5   5      173.50      167.14      2.58 o 
  -3  -5   5       40.36       38.02      1.55 o 
  -2  -5   5       53.55       49.73      1.70 o 
  -1  -5   5      346.82      333.11      3.55 o 
   0  -5   5      303.32      293.60      3.72 o 
   1  -5   5        3.13        4.32      1.48 o 
   2  -5   5       18.86       18.91      1.51 o 
   3  -5   5       39.84       42.28      1.84 o 
   4  -5   5       52.76       49.74      2.24 o 
   5  -5   5        1.82        2.34      3.01 o 
   6  -5   5       29.35       31.50      6.67 o 
  -8  -4   5        1.97        0.21      4.02 o 
  -7  -4   5        0.05        0.11      1.62 o 
  -6  -4   5        0.00       -0.57      1.51 o 
  -5  -4   5      333.26      323.78      3.72 o 
  -4  -4   5        6.45        4.10      1.13 o 
  -3  -4   5      404.00      366.43      3.24 o 
  -2  -4   5      701.57      679.66      4.26 o 
  -1  -4   5     2600.25     2474.95     12.07 o 
   0  -4   5      600.36      591.20      6.09 o 
   1  -4   5       30.06       28.08      1.45 o 
   2  -4   5      394.95      395.91      3.84 o 
   3  -4   5       37.47       36.22      1.64 o 
   4  -4   5        6.62        5.93      1.34 o 
   5  -4   5       60.59       62.45      4.06 o 
   6  -4   5        0.16        0.42      3.13 o 
   7  -4   5      235.78      251.29     12.07 o 
  -8  -3   5      118.18      127.25      3.07 o 
  -7  -3   5       15.12       17.98      1.71 o 
  -6  -3   5      121.01      121.93      2.62 o 
  -5  -3   5       52.52       40.99      1.84 o 
  -4  -3   5       14.89       19.44      1.34 o 
  -3  -3   5        1.91        1.25      0.94 o 
  -2  -3   5       22.16       19.56      1.09 o 
  -1  -3   5       27.84       24.80      1.21 o 
   0  -3   5       90.56       86.08      1.70 o 
   1  -3   5      343.58      329.87      3.63 o 
   2  -3   5        2.94        4.14      0.98 o 
   3  -3   5       88.09       85.25      1.86 o 
   4  -3   5      314.06      305.63      3.45 o 
   5  -3   5       52.18       54.29      1.92 o 
   6  -3   5       60.13       58.99      4.02 o 
   7  -3   5        0.68        0.95      3.23 o 
  -9  -2   5        9.98       17.22      6.48 o 
  -8  -2   5        9.84        9.84      1.97 o 
  -7  -2   5      132.76      126.08      2.80 o 
  -6  -2   5       89.08       73.15      2.20 o 
  -5  -2   5      215.69      204.65      3.04 o 
  -4  -2   5       61.37       71.02      1.80 o 
  -3  -2   5        0.41        0.40      0.60 o 
  -2  -2   5      107.41      101.51      1.52 o 
  -1  -2   5       15.09       15.93      0.87 o 
   0  -2   5        1.67        0.40      0.72 o 
   1  -2   5        5.19        6.18      0.84 o 
   2  -2   5      222.31      226.68      2.25 o 
   3  -2   5       66.66       60.47      1.39 o 
   4  -2   5       47.61       52.01      1.57 o 
   5  -2   5        2.42        2.19      1.12 o 
   6  -2   5        0.07        1.84      2.58 o 
   7  -2   5       17.90       17.11      3.17 o 
   8  -2   5       70.50       63.74      9.12 o 
  -8  -1   5       87.14       89.43      3.01 o 
  -7  -1   5        1.57        1.61      1.53 o 
  -6  -1   5       45.22       51.17      2.14 o 
  -5  -1   5      141.13      120.39      2.72 o 
  -4  -1   5       55.16       52.87      1.93 o 
  -3  -1   5       74.43       74.73      1.67 o 
  -2  -1   5        9.34        7.66      0.80 o 
  -1  -1   5      285.59      286.63      3.17 o 
   0  -1   5      736.16      782.37      4.18 o 
   1  -1   5        5.41        8.68      0.66 o 
   2  -1   5       10.62       11.94      0.69 o 
   3  -1   5       12.42       12.52      0.93 o 
   4  -1   5      257.76      260.00      3.19 o 
   5  -1   5       18.97       20.76      1.22 o 
   6  -1   5      202.86      205.20      5.25 o 
   7  -1   5        7.46        6.41      2.73 o 
   8  -1   5       61.48       65.11      5.64 o 
  -8   0   5       10.10       10.17      2.15 o 
  -7   0   5       59.31       54.68      2.42 o 
  -6   0   5       25.35       24.43      1.65 o 
  -5   0   5      482.47      434.96      4.26 o 
  -4   0   5      336.19      320.62      3.62 o 
  -3   0   5      678.71      667.76      4.59 o 
  -2   0   5      883.00      840.40      6.90 o 
  -1   0   5      100.85      107.48      1.12 o 
   0   0   5     3601.49     3683.96     10.70 o 
   1   0   5        4.44        4.53      0.33 o 
   2   0   5      248.69      250.02      2.29 o 
   3   0   5      447.70      476.99      4.76 o 
   4   0   5        0.02        0.18      0.60 o 
   5   0   5       27.37       25.85      0.87 o 
   6   0   5       41.24       42.63      1.26 o 
   7   0   5       95.50       99.13      4.01 o 
   8   0   5       66.18       67.96      6.13 o 
  -8   1   5       42.88       40.97      2.36 o 
  -7   1   5       30.27       28.34      2.11 o 
  -6   1   5        1.48        2.96      1.38 o 
  -5   1   5      180.19      174.96      2.88 o 
  -4   1   5       96.34      101.09      2.58 o 
  -3   1   5       46.71       41.90      1.02 o 
  -2   1   5       55.31       56.49      1.13 o 
  -1   1   5      380.53      348.42      2.47 o 
   0   1   5       44.08       52.77      0.87 o 
   1   1   5       54.05       66.57      0.57 o 
   2   1   5      374.49      390.15      4.49 o 
   3   1   5      176.38      181.54      2.86 o 
   4   1   5        6.64        5.59      0.34 o 
   5   1   5       86.87       97.80      1.21 o 
   6   1   5      310.53      325.05      3.51 o 
   7   1   5       31.99       33.06      2.30 o 
   8   1   5        0.55        1.43      3.41 o 
   9   1   5       10.07        3.62      3.92 o 
  -7   2   5       44.97       39.23      2.45 o 
  -6   2   5        1.89        2.25      1.65 o 
  -5   2   5      917.49      927.60      6.47 o 
  -4   2   5        9.94        9.82      0.95 o 
  -3   2   5      367.12      374.39      4.16 o 
  -2   2   5      215.40      210.69      4.01 o 
  -1   2   5       41.14       41.60      1.02 o 
   0   2   5       23.03       18.26      0.56 o 
   1   2   5      401.19      406.23      2.16 o 
   2   2   5      516.91      517.11      3.74 o 
   3   2   5      466.55      462.14      5.86 o 
   4   2   5       78.17       71.76      0.56 o 
   5   2   5      210.79      217.54      2.36 o 
   6   2   5      304.28      323.31      3.56 o 
   7   2   5        0.02        0.38      2.81 o 
   8   2   5       54.66       53.41      4.13 o 
   9   2   5        0.28        3.37      3.91 o 
  -7   3   5       47.56       46.29      2.64 o 
  -6   3   5      118.26      113.57      3.07 o 
  -5   3   5        0.40        1.10      1.23 o 
  -4   3   5      468.91      436.26      3.98 o 
  -3   3   5       27.76       26.47      1.06 o 
  -2   3   5      231.52      250.96      3.18 o 
  -1   3   5      182.17      207.53      3.44 o 
   0   3   5      234.09      224.47      2.52 o 
   1   3   5      715.09      808.18      5.78 o 
   2   3   5      609.18      639.17      3.97 o 
   3   3   5      348.41      398.90      5.57 o 
   4   3   5      499.93      525.81      4.46 o 
   5   3   5       64.63       64.50      1.34 o 
   6   3   5       60.98       62.77      1.08 o 
   7   3   5      231.27      240.26      3.93 o 
   8   3   5       17.70       18.68      3.39 o 
   9   3   5       33.33       39.38      6.64 o 
  -7   4   5       26.03       27.49      2.48 o 
  -6   4   5       29.13       31.52      2.30 o 
  -5   4   5      124.04      109.64      2.58 o 
  -4   4   5     1117.01     1066.82      6.94 o 
  -3   4   5       12.78       12.51      1.12 o 
  -2   4   5      178.87      148.83      2.78 o 
  -1   4   5      281.47      266.28      4.03 o 
   0   4   5        7.30        1.28      0.74 o 
   1   4   5      675.60      787.93      3.44 o 
   2   4   5       71.53       83.66      0.99 o 
   3   4   5        0.04        0.88      0.31 o 
   4   4   5       66.36       82.54      0.86 o 
   5   4   5      104.72      114.62      1.52 o 
   6   4   5      137.10      140.35      1.83 o 
   7   4   5       13.21       11.94      1.03 o 
   8   4   5       65.39       64.83      3.64 o 
   9   4   5       15.12       17.82      3.02 o 
  10   4   5       10.89       11.97      6.13 o 
  -7   5   5       33.72       33.03      6.80 o 
  -6   5   5        1.29        0.75      1.70 o 
  -5   5   5       57.81       55.54      2.45 o 
  -4   5   5       38.36       39.24      2.03 o 
  -3   5   5       30.47       30.75      1.97 o 
  -2   5   5      112.14       98.90      1.65 o 
  -1   5   5      273.64      302.91      3.38 o 
   0   5   5      769.58      794.11      5.88 o 
   1   5   5        2.13        3.90      1.15 o 
   2   5   5      487.68      547.37      5.69 o 
   3   5   5       32.81       31.83      0.57 o 
   4   5   5        5.44        5.00      0.57 o 
   5   5   5        5.19        7.09      0.98 o 
   6   5   5       75.58       76.35      2.30 o 
   7   5   5      229.65      234.41      2.69 o 
   8   5   5        8.03        7.44      2.49 o 
   9   5   5       40.51       34.29      4.31 o 
  10   5   5       51.33       41.42      4.93 o 
  -6   6   5       18.21       18.24      2.23 o 
  -5   6   5      271.65      275.42      4.41 o 
  -4   6   5      252.58      253.00      5.21 o 
  -3   6   5       94.69       81.04      2.76 o 
  -2   6   5      597.88      536.48      5.40 o 
  -1   6   5      147.18      163.23      2.62 o 
   0   6   5       90.36       94.04      1.85 o 
   1   6   5      253.18      235.71      2.81 o 
   2   6   5       22.10       25.29      0.88 o 
   3   6   5      845.67      851.77      5.46 o 
   4   6   5       84.67       86.30      1.13 o 
   5   6   5       14.24       15.25      0.81 o 
   6   6   5       39.94       36.80      1.43 o 
   7   6   5      250.36      259.14      3.78 o 
   8   6   5       23.88       22.93      3.01 o 
   9   6   5        3.72        3.76      2.85 o 
  10   6   5      174.83      181.39      7.64 o 
  -6   7   5        4.05        5.29      5.12 o 
  -5   7   5       92.41       98.23      3.40 o 
  -4   7   5        2.62        1.75      2.04 o 
  -3   7   5       38.99       25.65      2.20 o 
  -2   7   5        1.05        0.20      1.32 o 
  -1   7   5      352.68      360.69      4.55 o 
   0   7   5      144.12      150.46      3.00 o 
   1   7   5      107.39      100.37      2.00 o 
   2   7   5      964.51      939.90      6.28 o 
   3   7   5       15.46       12.32      1.04 o 
   4   7   5      504.27      523.12      4.64 o 
   5   7   5       93.72       98.55      1.79 o 
   6   7   5       28.93       27.60      1.32 o 
   7   7   5        4.59        5.74      1.49 o 
   8   7   5       53.72       46.08      2.85 o 
   9   7   5       11.57       14.21      3.24 o 
  10   7   5        0.12       -0.42      5.24 o 
  -4   8   5       43.48       35.09      2.96 o 
  -3   8   5      203.29      188.24      4.48 o 
  -2   8   5      127.67      123.20      3.04 o 
  -1   8   5        0.48        0.32      1.52 o 
   0   8   5      188.39      185.83      3.51 o 
   1   8   5       24.64       24.01      1.56 o 
   2   8   5      181.44      177.81      2.48 o 
   3   8   5      186.32      185.56      2.45 o 
   4   8   5        0.52        1.61      1.09 o 
   5   8   5        1.01        1.44      1.05 o 
   6   8   5      161.05      162.60      2.99 o 
   7   8   5        2.17        1.91      1.25 o 
   8   8   5       37.94       39.36      2.60 o 
   9   8   5        7.61        4.20      3.09 o 
  10   8   5       16.97       19.84      6.56 o 
  -4   9   5       53.67       59.84      3.40 o 
  -3   9   5       60.39       58.68      3.31 o 
  -2   9   5       29.06       30.46      2.51 o 
  -1   9   5      101.40      104.15      2.92 o 
   0   9   5      393.10      383.41      5.33 o 
   1   9   5       39.63       31.59      1.78 o 
   2   9   5      157.45      148.58      2.71 o 
   3   9   5      845.33      834.17      6.44 o 
   4   9   5       86.18       80.24      2.40 o 
   5   9   5       26.28       26.16      1.44 o 
   6   9   5        0.26        0.29      1.26 o 
   7   9   5      222.05      228.12      3.35 o 
   8   9   5       36.23       36.93      2.23 o 
   9   9   5        9.04        8.99      3.52 o 
  -3  10   5        4.30        2.70      2.55 o 
  -2  10   5       11.64        7.62      2.37 o 
  -1  10   5      162.25      160.36      4.25 o 
   0  10   5       69.72       74.29      2.86 o 
   1  10   5       74.17       73.86      2.39 o 
   2  10   5        8.82        8.87      1.53 o 
   3  10   5      556.69      535.35      4.72 o 
   4  10   5       17.10       18.20      1.88 o 
   5  10   5      108.99      101.36      3.77 o 
   6  10   5      174.27      168.00      3.04 o 
   7  10   5       11.60       10.17      1.58 o 
   8  10   5       53.47       52.11      2.20 o 
  -2  11   5       89.45      102.22      9.30 o 
  -1  11   5       77.31       81.38      3.54 o 
   0  11   5      228.10      238.63      5.63 o 
   1  11   5       34.07       29.14      2.13 o 
   2  11   5       82.67       89.21      2.61 o 
   3  11   5       77.35       80.93      2.89 o 
   4  11   5        1.17        0.64      1.66 o 
   5  11   5        7.13        9.22      2.05 o 
   6  11   5        4.22        3.15      1.63 o 
   7  11   5       15.31       15.43      1.85 o 
   8  11   5        0.02        2.67      2.01 o 
   0  12   5        5.54        5.48      2.74 o 
   1  12   5        1.51        1.27      2.06 o 
   2  12   5        0.56        0.41      1.97 o 
   3  12   5        6.45        7.06      2.04 o 
   4  12   5        8.67        5.45      2.01 o 
   5  12   5        5.70        7.84      2.13 o 
   6  12   5       44.25       41.48      2.39 o 
   7  12   5        1.66        1.02      2.07 o 
   1  13   5        0.01        0.83      5.49 o 
   2  13   5      233.78      242.87      8.51 o 
   3  13   5       84.78       87.27      3.87 o 
   4  13   5       68.22       70.06      3.47 o 
   5  13   5      119.29      131.45      3.91 o 
   6  13   5       16.72       20.28      3.02 o 
   7  13   5       12.73        9.45      3.42 o 
  -1  -9   6       54.01       49.30      5.27 o 
   0  -9   6       28.03       29.95      3.33 o 
  -5  -8   6       10.20        9.74      5.66 o 
  -4  -8   6       27.81       29.10      2.65 o 
  -3  -8   6       11.99       14.79      2.23 o 
  -2  -8   6        2.47        3.41      1.87 o 
  -1  -8   6        0.52        0.03      1.80 o 
   0  -8   6        1.87        1.78      2.12 o 
   1  -8   6      174.97      190.65      4.24 o 
  -5  -7   6      255.69      275.90      5.58 o 
  -4  -7   6       44.56       46.41      2.53 o 
  -3  -7   6       29.69       27.88      2.03 o 
  -2  -7   6      418.10      447.55      4.93 o 
  -1  -7   6        6.72        6.31      1.68 o 
   0  -7   6        4.54        3.38      1.84 o 
   1  -7   6        0.01        0.75      1.75 o 
   2  -7   6       34.88       37.43      2.38 o 
  -6  -6   6      122.05      129.40      4.27 o 
  -5  -6   6        9.88       11.08      2.09 o 
  -4  -6   6        6.95        6.39      1.63 o 
  -3  -6   6        8.17        8.42      1.67 o 
  -2  -6   6      181.24      186.42      3.16 o 
  -1  -6   6      121.91      118.22      2.62 o 
   0  -6   6        0.49        0.91      1.47 o 
   1  -6   6      152.11      159.54      3.36 o 
   2  -6   6       17.97       18.88      1.87 o 
   3  -6   6      163.99      150.76      9.15 o 
   4  -6   6       13.24       12.83      3.67 o 
  -6  -5   6       45.02       48.32      2.74 o 
  -5  -5   6       19.98       16.81      2.06 o 
  -4  -5   6      107.15      105.96      2.75 o 
  -3  -5   6      180.56      179.62      3.21 o 
  -2  -5   6      196.60      193.63      3.23 o 
  -1  -5   6       14.87       14.37      1.39 o 
   0  -5   6      398.99      395.11      4.04 o 
   1  -5   6       22.37       20.66      1.83 o 
   2  -5   6        6.48        6.19      1.44 o 
   3  -5   6        7.49        5.49      1.39 o 
   4  -5   6        0.08        0.14      2.78 o 
   5  -5   6        7.48        9.08      3.29 o 
  -7  -4   6        8.85        9.25      2.12 o 
  -6  -4   6      172.02      184.28      4.36 o 
  -5  -4   6       38.00       38.84      2.24 o 
  -4  -4   6       89.98       80.49      2.37 o 
  -3  -4   6       20.89       17.62      1.38 o 
  -2  -4   6       19.64       19.45      1.27 o 
  -1  -4   6       66.87       61.52      2.14 o 
   0  -4   6      103.95      104.78      2.15 o 
   1  -4   6      158.83      152.30      2.62 o 
   2  -4   6      707.97      689.74      5.21 o 
   3  -4   6        0.28        0.03      1.19 o 
   4  -4   6      182.39      177.84      5.46 o 
   5  -4   6        0.74       -0.20      3.05 o 
   6  -4   6       16.55       19.82      4.36 o 
   7  -4   6        4.06       -0.79      6.11 o 
  -7  -3   6       91.53       96.54      3.11 o 
  -6  -3   6       17.55       18.66      1.96 o 
  -5  -3   6       23.38       20.59      2.06 o 
  -4  -3   6       13.09       22.14      1.29 o 
  -3  -3   6      429.16      396.17      7.05 o 
  -2  -3   6       18.71       21.34      1.19 o 
  -1  -3   6      248.91      241.94      2.65 o 
   0  -3   6       20.38       22.17      1.25 o 
   1  -3   6       10.84       10.08      1.11 o 
   2  -3   6      109.19      108.17      2.05 o 
   3  -3   6       51.44       55.22      1.58 o 
   4  -3   6       19.52       19.18      1.41 o 
   5  -3   6      155.31      154.45      5.15 o 
   6  -3   6        0.01        0.69      2.85 o 
   7  -3   6       47.53       46.88      4.97 o 
  -7  -2   6       19.84       22.73      2.20 o 
  -6  -2   6       98.27      104.88      2.75 o 
  -5  -2   6       84.17       78.94      2.08 o 
  -4  -2   6      102.73       83.78      2.05 o 
  -3  -2   6       18.58       17.04      1.03 o 
  -2  -2   6        0.06       -0.09      0.77 o 
  -1  -2   6     1128.48     1072.63      6.22 o 
   0  -2   6       59.66       60.72      1.71 o 
   1  -2   6      207.36      195.15      2.22 o 
   2  -2   6      215.90      219.28      2.20 o 
   3  -2   6       96.57       95.60      1.67 o 
   4  -2   6        0.03        1.08      0.99 o 
   5  -2   6       33.67       30.97      3.03 o 
   6  -2   6        1.37        0.09      2.81 o 
   7  -2   6       13.70       16.56      3.27 o 
  -7  -1   6      118.50      117.54      3.14 o 
  -6  -1   6      143.95      137.06      3.07 o 
  -5  -1   6      227.29      220.19      3.62 o 
  -4  -1   6      474.97      425.06      3.93 o 
  -3  -1   6        9.90        9.30      0.99 o 
  -2  -1   6      457.72      447.46      4.13 o 
  -1  -1   6      145.40      144.18      1.55 o 
   0  -1   6        4.97        5.40      0.79 o 
   1  -1   6      437.35      446.29      3.89 o 
   2  -1   6       77.50       79.34      1.41 o 
   3  -1   6       24.25       26.30      0.93 o 
   4  -1   6        8.21        8.35      0.90 o 
   5  -1   6      631.69      623.65      8.16 o 
   6  -1   6      163.01      172.33      5.00 o 
   7  -1   6        5.81        4.93      2.68 o 
   8  -1   6      129.87      118.71     13.30 o 
  -7   0   6        1.66        1.63      1.86 o 
  -6   0   6      295.20      284.21      4.01 o 
  -5   0   6        0.18        0.76      1.55 o 
  -4   0   6      100.77       93.15      2.31 o 
  -3   0   6      629.84      607.44      4.69 o 
  -2   0   6        0.09        0.86      0.62 o 
  -1   0   6        1.92        1.81      0.44 o 
   0   0   6       73.16       68.44      1.19 o 
   1   0   6      774.35      791.62      6.17 o 
   2   0   6      220.68      216.51      2.06 o 
   3   0   6       94.59       92.29      0.97 o 
   4   0   6       63.78       62.23      1.11 o 
   5   0   6      143.63      155.74      4.14 o 
   6   0   6       45.45       43.88      3.02 o 
   7   0   6        2.66        7.44      2.37 o 
   8   0   6       20.34       17.89      6.69 o 
  -7   1   6       31.99       33.22      2.27 o 
  -6   1   6        3.33        3.94      1.69 o 
  -5   1   6        7.06        6.19      1.43 o 
  -4   1   6        2.79        2.43      1.23 o 
  -3   1   6      974.11      921.58      6.23 o 
  -2   1   6      555.35      566.60      5.91 o 
  -1   1   6        1.14        0.78      0.43 o 
   0   1   6        2.14        4.97      0.59 o 
   1   1   6       27.34       31.82      0.49 o 
   2   1   6       38.15       41.67      0.41 o 
   3   1   6      370.22      373.34      3.83 o 
   4   1   6       14.95       14.27      0.32 o 
   5   1   6      130.78      135.22      1.55 o 
   6   1   6       56.78       57.12      2.59 o 
   7   1   6      327.31      338.87      8.77 o 
   8   1   6       22.56       23.54      4.21 o 
   9   1   6        8.36       16.20      4.63 o 
  -7   2   6        0.69        0.02      2.07 o 
  -6   2   6        1.28        1.36      1.50 o 
  -5   2   6      434.57      418.74      4.52 o 
  -4   2   6      116.47      112.05      2.40 o 
  -3   2   6       78.17       74.99      1.62 o 
  -2   2   6      167.67      163.71      1.76 o 
  -1   2   6      215.97      222.00      1.72 o 
   0   2   6      453.26      474.69      3.53 o 
   1   2   6      436.80      467.51      2.88 o 
   2   2   6      411.84      410.80      2.59 o 
   3   2   6       88.42       99.22      1.92 o 
   4   2   6        2.53        4.21      1.19 o 
   5   2   6       59.36       60.65      0.73 o 
   6   2   6      281.71      280.60      7.13 o 
   7   2   6       56.14       54.65      5.78 o 
   8   2   6       40.49       31.64      3.17 o 
   9   2   6       19.67       24.89      3.59 o 
  -7   3   6       65.66       62.28      2.97 o 
  -6   3   6      117.12      111.54      3.08 o 
  -5   3   6       13.04       14.92      1.61 o 
  -4   3   6      353.60      338.20      3.39 o 
  -3   3   6      594.00      546.97      4.34 o 
  -2   3   6      777.95      749.80      4.94 o 
  -1   3   6      227.87      204.43      2.52 o 
   0   3   6       44.22       49.46      0.81 o 
   1   3   6      499.46      507.57      4.16 o 
   2   3   6       12.83       10.32      0.26 o 
   3   3   6      322.70      316.53      4.57 o 
   4   3   6        0.03        0.27      0.69 o 
   5   3   6      252.24      249.68      1.94 o 
   6   3   6     1980.85     1960.14     13.02 o 
   7   3   6       17.98       23.13      2.52 o 
   8   3   6      205.64      210.43      6.95 o 
   9   3   6       47.05       41.22      6.13 o 
  -7   4   6       20.40       24.40      6.14 o 
  -6   4   6        2.79        2.65      1.69 o 
  -5   4   6      175.84      169.14      3.43 o 
  -4   4   6      260.47      251.97      3.73 o 
  -3   4   6      222.92      199.06      3.05 o 
  -2   4   6       18.70       17.30      1.21 o 
  -1   4   6        1.24        0.99      0.91 o 
   0   4   6        3.85        7.89      0.80 o 
   1   4   6      351.20      354.59      2.73 o 
   2   4   6      522.60      527.41      3.64 o 
   3   4   6       68.54       68.86      0.63 o 
   4   4   6       77.55       77.07      0.70 o 
   5   4   6       47.85       58.42      1.58 o 
   6   4   6      644.81      668.62      6.69 o 
   7   4   6        5.53        4.67      1.94 o 
   8   4   6       19.38       19.72      2.99 o 
   9   4   6       99.14       92.79      4.68 o 
  -6   5   6      152.11      162.49      3.86 o 
  -5   5   6       46.57       50.88      2.32 o 
  -4   5   6        4.57        6.09      1.53 o 
  -3   5   6        2.02        2.07      1.41 o 
  -2   5   6      541.67      506.54      5.16 o 
  -1   5   6      100.23      107.48      1.97 o 
   0   5   6       74.34       94.28      1.62 o 
   1   5   6      444.36      462.81      6.55 o 
   2   5   6       13.77       14.08      0.78 o 
   3   5   6      328.54      357.67      3.33 o 
   4   5   6      123.63      129.09      1.46 o 
   5   5   6      242.10      239.72      2.54 o 
   6   5   6      129.81      133.23      1.88 o 
   7   5   6        4.94        5.16      1.97 o 
   8   5   6      155.11      152.55      5.45 o 
   9   5   6        1.30       -0.19      3.48 o 
  10   5   6        4.10        2.37      3.99 o 
  -6   6   6        0.00        1.84      5.30 o 
  -5   6   6       70.47       65.09      2.63 o 
  -4   6   6      195.85      188.11      3.49 o 
  -3   6   6      128.74      134.34      3.26 o 
  -2   6   6       78.08       86.50      2.60 o 
  -1   6   6        0.24        0.02      0.97 o 
   0   6   6      293.41      291.12      3.11 o 
   1   6   6        8.67       12.75      0.95 o 
   2   6   6       36.72       46.03      0.91 o 
   3   6   6      154.42      150.87      1.43 o 
   4   6   6        0.14        1.60      0.68 o 
   5   6   6       12.31       10.91      0.80 o 
   6   6   6      135.51      137.75      1.88 o 
   7   6   6        0.08        0.30      1.96 o 
   8   6   6        7.01        3.50      2.43 o 
   9   6   6        9.44        9.80      3.04 o 
  10   6   6       70.43       76.70      7.71 o 
  -5   7   6        0.28        2.17      1.90 o 
  -4   7   6      100.80       96.96      3.47 o 
  -3   7   6        2.27        1.58      1.49 o 
  -2   7   6        3.73        4.21      1.43 o 
  -1   7   6      572.01      520.26      5.22 o 
   0   7   6      175.25      188.03      3.01 o 
   1   7   6      423.01      421.08      5.02 o 
   2   7   6      290.80      282.95      2.72 o 
   3   7   6       99.33      105.57      1.43 o 
   4   7   6        6.16        5.76      0.99 o 
   5   7   6       66.78       65.57      1.68 o 
   6   7   6      278.34      292.36      3.42 o 
   7   7   6      121.51      116.15      3.73 o 
   8   7   6       59.59       59.62      3.79 o 
   9   7   6       20.23       20.91      3.21 o 
  10   7   6       43.94       50.67      7.22 o 
  -4   8   6        4.38        4.70      2.15 o 
  -3   8   6       83.85       77.29      3.35 o 
  -2   8   6       45.76       48.05      2.46 o 
  -1   8   6       94.47       79.66      2.53 o 
   0   8   6       27.56       24.87      1.65 o 
   1   8   6       50.85       44.92      1.71 o 
   2   8   6      718.73      681.30      4.52 o 
   3   8   6       25.40       25.93      1.25 o 
   4   8   6       15.10       13.58      1.28 o 
   5   8   6      148.47      151.10      2.84 o 
   6   8   6       11.96       12.62      1.17 o 
   7   8   6       51.77       50.53      2.94 o 
   8   8   6        6.53        4.35      2.45 o 
   9   8   6       19.20       16.65      3.36 o 
  10   8   6       39.53       32.08      7.08 o 
  -3   9   6       36.45       36.29      2.69 o 
  -2   9   6        1.39       -0.30      2.38 o 
  -1   9   6      170.89      181.48      3.62 o 
   0   9   6      144.52      149.49      3.21 o 
   1   9   6       21.06       19.19      1.53 o 
   2   9   6      238.03      231.12      3.25 o 
   3   9   6      201.28      187.58      3.29 o 
   4   9   6      582.22      572.52      4.84 o 
   5   9   6      195.42      198.85      2.94 o 
   6   9   6      190.66      194.84      2.80 o 
   7   9   6       42.94       40.75      1.99 o 
   8   9   6       10.90       12.86      3.11 o 
   9   9   6       14.24       14.39      2.96 o 
  -3  10   6       56.69       54.05      7.48 o 
  -2  10   6      118.57      126.20      4.14 o 
  -1  10   6        5.18        2.19      2.20 o 
   0  10   6      124.41      132.93      3.32 o 
   1  10   6       15.66       19.35      1.67 o 
   2  10   6       30.94       30.21      1.77 o 
   3  10   6      148.98      140.62      2.91 o 
   4  10   6        3.39        3.87      1.48 o 
   5  10   6       10.56       10.85      1.66 o 
   6  10   6        5.93        6.81      1.37 o 
   7  10   6       24.04       23.78      1.71 o 
   8  10   6       38.90       39.51      3.92 o 
   9  10   6       73.98       69.86      8.59 o 
  -2  11   6        6.49       14.28      6.71 o 
  -1  11   6       51.23       47.93      3.21 o 
   0  11   6       33.40       40.47      2.56 o 
   1  11   6      210.17      216.36      3.87 o 
   2  11   6       69.49       74.26      2.49 o 
   3  11   6        7.59        8.08      1.69 o 
   4  11   6       34.46       34.40      2.01 o 
   5  11   6       41.26       40.08      2.26 o 
   6  11   6       38.06       40.24      2.03 o 
   7  11   6        4.16        4.34      1.63 o 
   8  11   6       72.21       74.81      7.74 o 
  -1  12   6       61.03       67.85      8.02 o 
   0  12   6       11.52        7.81      2.27 o 
   1  12   6        5.43        4.16      2.31 o 
   2  12   6       13.46       15.22      2.29 o 
   3  12   6      209.96      212.52      4.31 o 
   4  12   6        3.14        4.53      1.77 o 
   5  12   6        4.72        5.34      1.88 o 
   6  12   6       85.92       87.33      3.26 o 
   7  12   6        0.01       -0.09      3.70 o 
   2  13   6      181.07      184.63      4.45 o 
   3  13   6        4.19        2.96      2.27 o 
   4  13   6      140.91      137.23      4.27 o 
   5  13   6       41.56       44.06      2.79 o 
   6  13   6      156.21      167.44      4.13 o 
  -2  -8   7        0.65        2.02      2.37 o 
  -1  -8   7       13.48       16.39      2.33 o 
   0  -8   7       29.38       28.73      3.69 o 
  -4  -7   7       52.14       48.81      4.35 o 
  -3  -7   7       71.55       70.35      2.64 o 
  -2  -7   7       24.42       27.09      2.05 o 
  -1  -7   7      160.53      179.18      3.47 o 
   0  -7   7       26.23       30.05      2.32 o 
   1  -7   7      188.79      204.67      8.00 o 
   3  -7   7       91.54       96.71      8.97 o 
  -5  -6   7      154.54      167.51      4.58 o 
  -4  -6   7        2.37        4.12      2.08 o 
  -3  -6   7      182.40      199.32      4.45 o 
  -2  -6   7       69.30       73.52      2.39 o 
  -1  -6   7        0.00        1.21      1.52 o 
   0  -6   7       15.82       15.36      1.80 o 
   1  -6   7       41.70       38.75      2.10 o 
   2  -6   7        0.06        0.76      5.58 o 
   3  -6   7       23.06       21.78      4.08 o 
   4  -6   7        1.60        5.55      6.00 o 
  -6  -5   7        3.75        3.34      2.48 o 
  -5  -5   7      108.36      124.95      3.97 o 
  -4  -5   7        0.15        1.28      1.82 o 
  -3  -5   7      150.09      153.89      3.17 o 
  -2  -5   7        0.06       -0.04      1.62 o 
  -1  -5   7       36.44       39.36      1.83 o 
   0  -5   7       20.59       18.52      1.57 o 
   1  -5   7       36.48       35.75      2.01 o 
   2  -5   7        0.04       -0.12      4.86 o 
   3  -5   7        8.82        8.84      3.02 o 
   4  -5   7       25.24       24.48      3.68 o 
   5  -5   7       32.46       25.49      4.71 o 
  -7  -4   7       30.33       27.64      5.98 o 
  -6  -4   7       42.26       41.68      2.73 o 
  -5  -4   7      171.15      190.42      4.36 o 
  -4  -4   7        2.72        2.38      1.58 o 
  -3  -4   7        2.87        3.30      1.46 o 
  -2  -4   7      163.30      151.60      2.94 o 
  -1  -4   7       29.32       25.75      1.61 o 
   0  -4   7        4.04        2.44      1.21 o 
   1  -4   7      307.70      314.66      3.52 o 
   2  -4   7      158.72      165.89      2.80 o 
   3  -4   7        4.32        5.92      2.74 o 
   4  -4   7        0.00        0.79      2.75 o 
   5  -4   7       25.00       28.46      3.74 o 
   6  -4   7        9.85       14.59      5.55 o 
  -6  -3   7       23.83       22.47      2.65 o 
  -5  -3   7        0.04       -0.50      2.05 o 
  -4  -3   7       11.49        8.88      1.59 o 
  -3  -3   7      329.33      335.20      5.64 o 
  -2  -3   7       17.96       15.79      1.42 o 
  -1  -3   7      287.65      262.89      3.40 o 
   0  -3   7      456.17      449.90      3.89 o 
   1  -3   7     1816.63     1828.99      9.27 o 
   2  -3   7      531.76      535.66      4.03 o 
   3  -3   7       25.70       23.80      2.72 o 
   4  -3   7      272.44      270.41      6.99 o 
   5  -3   7       11.77        9.16      2.92 o 
   6  -3   7        3.57        2.69      3.17 o 
   7  -3   7       21.87       28.37      6.22 o 
  -7  -2   7      232.50      249.72      4.72 o 
  -6  -2   7      148.69      152.79      3.63 o 
  -5  -2   7       19.57       24.55      2.01 o 
  -4  -2   7      147.83      148.33      3.06 o 
  -3  -2   7       15.73        8.00      1.25 o 
  -2  -2   7       18.25       24.19      1.40 o 
  -1  -2   7        0.07        0.20      0.87 o 
   0  -2   7       15.06       17.56      1.21 o 
   1  -2   7       88.63       90.63      1.58 o 
   2  -2   7       37.96       36.53      1.30 o 
   3  -2   7      166.61      170.93      2.17 o 
   4  -2   7        2.15        2.63      2.40 o 
   5  -2   7       50.63       45.79      3.36 o 
   6  -2   7      127.23      116.04      4.73 o 
   7  -2   7       49.11       51.07      4.15 o 
  -7  -1   7        0.35       -0.39      2.05 o 
  -6  -1   7       11.91       10.45      1.95 o 
  -5  -1   7      153.28      147.38      2.88 o 
  -4  -1   7      157.16      121.71      2.47 o 
  -3  -1   7      202.36      184.16      2.26 o 
  -2  -1   7       13.32       21.43      1.03 o 
  -1  -1   7       72.22       70.65      1.66 o 
   0  -1   7        7.49        7.48      0.88 o 
   1  -1   7        1.58        1.27      0.72 o 
   2  -1   7        7.93        7.27      0.83 o 
   3  -1   7       64.93       67.44      1.29 o 
   4  -1   7       88.37       87.21      4.47 o 
   5  -1   7       30.44       35.40      3.60 o 
   6  -1   7       56.18       51.97      3.47 o 
   7  -1   7        1.45        1.60      3.51 o 
  -7   0   7       62.71       58.74      2.72 o 
  -6   0   7      111.08      109.13      2.96 o 
  -5   0   7       23.22       23.77      1.82 o 
  -4   0   7       59.15       68.94      2.24 o 
  -3   0   7      211.57      177.35      2.27 o 
  -2   0   7       83.80       84.95      1.40 o 
  -1   0   7       82.58       81.46      1.65 o 
   0   0   7       18.24       17.03      0.89 o 
   1   0   7      422.20      411.32      3.95 o 
   2   0   7      289.21      310.80      2.75 o 
   3   0   7        2.54        4.23      0.61 o 
   4   0   7        6.70        8.19      1.88 o 
   5   0   7       32.99       36.01      2.66 o 
   6   0   7       83.65       82.82      3.63 o 
   7   0   7        4.87        3.97      3.78 o 
   8   0   7      110.55      106.76      6.31 o 
  -7   1   7      100.70      110.07      3.26 o 
  -6   1   7       43.41       46.35      2.27 o 
  -5   1   7       37.33       34.03      2.09 o 
  -4   1   7       73.46       74.37      2.28 o 
  -3   1   7      571.72      522.80      4.57 o 
  -2   1   7      212.98      206.66      2.21 o 
  -1   1   7      384.48      389.77      2.50 o 
   0   1   7      537.44      520.46      2.94 o 
   1   1   7       82.12       88.28      0.99 o 
   2   1   7     1545.25     1629.87      6.24 o 
   3   1   7       15.57       15.26      1.54 o 
   4   1   7      175.57      167.10      4.10 o 
   5   1   7       98.79       97.53      2.71 o 
   6   1   7        0.87        0.06      1.93 o 
   7   1   7        4.42        3.02      3.50 o 
   8   1   7        9.64       11.29      4.44 o 
  -7   2   7       24.84       25.56      2.43 o 
  -6   2   7       31.26       28.42      2.14 o 
  -5   2   7       32.43       31.08      2.06 o 
  -4   2   7       14.52       17.51      1.62 o 
  -3   2   7       60.98       54.95      1.98 o 
  -2   2   7       78.39       76.43      1.86 o 
  -1   2   7       38.11       37.43      1.05 o 
   0   2   7       20.77       19.49      0.68 o 
   1   2   7      147.97      140.62      1.43 o 
   2   2   7       68.24       72.27      1.43 o 
   3   2   7        0.91        1.37      0.93 o 
   4   2   7      110.55      110.67      3.79 o 
   5   2   7      118.61      119.02      2.88 o 
   6   2   7        5.46        6.09      1.88 o 
   7   2   7        1.73        1.48      2.57 o 
   8   2   7      151.18      147.89      5.52 o 
   9   2   7        6.45        4.97      4.86 o 
  -7   3   7      247.35      250.07     12.54 o 
  -6   3   7        0.58        1.40      1.93 o 
  -5   3   7       83.44       79.53      2.57 o 
  -4   3   7        0.01        1.11      1.33 o 
  -3   3   7     1182.88     1190.00      7.76 o 
  -2   3   7        0.51        0.95      1.18 o 
  -1   3   7      950.66      928.79      5.57 o 
   0   3   7      146.16      148.90      1.46 o 
   1   3   7        0.93        0.81      0.47 o 
   2   3   7       34.53       36.50      0.39 o 
   3   3   7      161.61      164.48      2.40 o 
   4   3   7      194.30      189.00      2.46 o 
   5   3   7      227.95      233.24      3.70 o 
   6   3   7       31.12       26.65      2.60 o 
   7   3   7      120.65      115.79      7.27 o 
   8   3   7      151.99      142.84      6.38 o 
   9   3   7        3.99        5.09      3.18 o 
  -6   4   7      128.57      128.70      3.57 o 
  -5   4   7       52.04       54.66      2.44 o 
  -4   4   7      221.25      214.00      3.53 o 
  -3   4   7        4.92        3.29      1.30 o 
  -2   4   7      571.10      532.52      4.85 o 
  -1   4   7       52.57       53.90      1.40 o 
   0   4   7      172.56      186.75      1.70 o 
   1   4   7      256.65      262.01      2.02 o 
   2   4   7       80.55       72.89      0.70 o 
   3   4   7      382.12      420.36      4.73 o 
   4   4   7      132.09      146.02      2.34 o 
   5   4   7      194.19      206.42      3.38 o 
   6   4   7      262.79      266.43      4.80 o 
   7   4   7       29.07       28.25      2.40 o 
   8   4   7        9.89       13.60      2.97 o 
   9   4   7      112.57      106.41      4.97 o 
  10   4   7        8.14       10.51      5.92 o 
  -6   5   7       10.17       11.93      2.09 o 
  -5   5   7       16.79       18.15      1.86 o 
  -4   5   7        1.74        1.71      1.64 o 
  -3   5   7      130.20      117.23      2.69 o 
  -2   5   7     1010.54      952.93      6.09 o 
  -1   5   7       28.08       24.27      1.42 o 
   0   5   7       67.45       57.43      1.02 o 
   1   5   7      166.87      173.08      2.59 o 
   2   5   7       30.43       24.26      0.87 o 
   3   5   7      339.93      391.60      4.06 o 
   4   5   7        6.21        8.79      0.55 o 
   5   5   7        9.73       12.24      1.82 o 
   6   5   7        0.20        0.32      1.84 o 
   7   5   7       23.73       27.74      2.42 o 
   8   5   7       41.19       43.65      3.41 o 
   9   5   7       10.64       11.89      3.83 o 
  10   5   7       10.43       15.65      6.09 o 
  -6   6   7       28.59       24.29      6.08 o 
  -5   6   7       20.46       18.88      2.23 o 
  -4   6   7        0.22        1.15      1.75 o 
  -3   6   7       70.85       72.34      2.26 o 
  -2   6   7        1.34        2.32      1.60 o 
  -1   6   7        9.13       10.01      1.19 o 
   0   6   7       90.61       73.96      1.80 o 
   1   6   7      327.60      354.03      3.70 o 
   2   6   7      295.75      317.97      3.16 o 
   3   6   7        8.98        7.49      0.78 o 
   4   6   7      430.83      454.25      2.32 o 
   5   6   7        0.59        0.91      0.68 o 
   6   6   7       23.64       22.60      2.30 o 
   7   6   7       23.39       20.58      2.36 o 
   8   6   7       78.87       78.69      3.48 o 
   9   6   7       75.55       65.95      5.30 o 
  10   6   7        1.64        0.23      6.14 o 
  -5   7   7      183.64      180.50      4.45 o 
  -4   7   7       46.56       47.46      2.65 o 
  -3   7   7      442.26      455.39      6.03 o 
  -2   7   7      249.72      244.77      4.18 o 
  -1   7   7      165.73      144.42      3.41 o 
   0   7   7      779.50      706.43      9.39 o 
   1   7   7       56.53       68.45      2.26 o 
   2   7   7       23.30       23.55      1.29 o 
   3   7   7      205.73      204.60      2.39 o 
   4   7   7        9.11        9.38      0.89 o 
   5   7   7      351.91      355.78      2.90 o 
   6   7   7       89.24       85.36      2.80 o 
   7   7   7       19.16       17.70      2.39 o 
   8   7   7        8.77        7.65      2.34 o 
   9   7   7      146.35      141.57      5.45 o 
  10   7   7        6.51        8.81      6.56 o 
  -4   8   7       12.14       14.46      2.85 o 
  -3   8   7      126.28      131.09      4.35 o 
  -2   8   7        0.01       -0.74      1.91 o 
  -1   8   7       26.96       17.91      1.87 o 
   0   8   7       16.21       16.71      1.79 o 
   1   8   7      272.23      276.52      5.41 o 
   2   8   7       88.08       84.77      1.97 o 
   3   8   7      158.74      160.51      2.21 o 
   4   8   7      350.74      355.78      4.82 o 
   5   8   7        1.60        0.86      1.06 o 
   6   8   7      349.12      348.67      6.37 o 
   7   8   7       37.81       39.47      2.60 o 
   8   8   7        5.06        8.44      2.32 o 
   9   8   7        1.05        0.02      3.05 o 
  -3   9   7        2.89        2.01      2.20 o 
  -2   9   7       22.52       17.87      2.44 o 
  -1   9   7      135.92      116.67      3.08 o 
   0   9   7      123.20      115.65      2.94 o 
   1   9   7        0.53        1.38      1.54 o 
   2   9   7       56.80       54.57      1.87 o 
   3   9   7       11.55       12.78      1.38 o 
   4   9   7      175.20      180.29      2.81 o 
   5   9   7      121.18      124.85      2.33 o 
   6   9   7       28.52       30.73      2.73 o 
   7   9   7        0.04        1.51      2.23 o 
   8   9   7       49.73       47.57      3.26 o 
   9   9   7        0.02        1.02      2.77 o 
  -2  10   7       36.53       38.18      2.96 o 
  -1  10   7       68.99       67.84      2.90 o 
   0  10   7       23.94       26.64      2.06 o 
   1  10   7      107.06      111.22      3.91 o 
   2  10   7      301.00      299.94      3.91 o 
   3  10   7       69.71       63.77      2.16 o 
   4  10   7      187.31      178.77      3.08 o 
   5  10   7      498.46      506.63      4.59 o 
   6  10   7       91.04       87.59      2.89 o 
   7  10   7       21.54       23.57      2.96 o 
   8  10   7        0.67        3.18      3.21 o 
   9  10   7       93.64       95.41      9.13 o 
  -2  11   7      212.35      190.68     11.88 o 
  -1  11   7        0.09        1.13      2.40 o 
   0  11   7       18.40       13.94      2.19 o 
   1  11   7      128.51      134.06      3.72 o 
   2  11   7       92.28      100.98      2.98 o 
   3  11   7       12.91       14.34      1.81 o 
   4  11   7        1.32        0.92      1.49 o 
   5  11   7      319.69      316.27      4.25 o 
   6  11   7        3.71        3.06      1.93 o 
   7  11   7       68.73       66.73      3.84 o 
   8  11   7       79.00       74.70      4.82 o 
  -1  12   7       18.36       14.38      6.02 o 
   0  12   7       51.34       57.94      3.21 o 
   1  12   7      160.39      182.22      7.36 o 
   2  12   7      146.02      165.19      3.94 o 
   3  12   7        5.58        5.40      1.94 o 
   4  12   7       63.14       65.29      2.61 o 
   5  12   7       13.29       17.46      2.00 o 
   6  12   7        0.54        1.39      3.21 o 
   7  12   7        6.61        8.70      4.26 o 
   2  13   7       15.43       12.93      2.79 o 
   3  13   7        3.13        1.91      2.21 o 
   4  13   7        1.64        0.99      2.16 o 
   5  13   7        5.98        7.37      2.01 o 
   6  13   7        0.40        4.57      5.61 o 
  -3  -7   8       12.13       15.40      2.29 o 
  -2  -7   8       17.60       17.96      2.21 o 
  -1  -7   8        6.00        7.05      1.99 o 
   0  -7   8        6.26        7.10      5.70 o 
  -4  -6   8       56.08       58.36      3.33 o 
  -3  -6   8      180.35      192.32      3.95 o 
  -2  -6   8       29.45       30.71      2.14 o 
  -1  -6   8       30.60       31.19      2.05 o 
   0  -6   8      250.51      257.63     14.10 o 
   1  -6   8        0.19        2.70      5.91 o 
   3  -6   8        8.70       10.15      5.60 o 
  -6  -5   8       64.98       65.22      7.58 o 
  -5  -5   8      285.43      322.61      6.05 o 
  -4  -5   8      141.95      152.77      3.88 o 
  -3  -5   8       55.73       63.29      2.79 o 
  -2  -5   8       10.77       11.62      1.71 o 
  -1  -5   8        2.30        1.37      1.49 o 
   0  -5   8      140.33      150.25      2.97 o 
   1  -5   8       81.66       86.44      5.41 o 
   2  -5   8        0.04        0.39      2.83 o 
   3  -5   8      111.04      111.31     11.65 o 
   4  -5   8       12.11       15.84      4.06 o 
  -6  -4   8       13.24       11.78      5.81 o 
  -5  -4   8       53.03       48.92      3.05 o 
  -4  -4   8       63.80       62.29      2.70 o 
  -3  -4   8       23.69       20.08      2.03 o 
  -2  -4   8       71.33       68.22      2.51 o 
  -1  -4   8      195.38      194.48      3.12 o 
   0  -4   8       83.65       81.97      2.19 o 
   1  -4   8       12.71       11.67      1.89 o 
   2  -4   8      263.38      264.09      6.12 o 
   3  -4   8       14.48       16.33      3.16 o 
   4  -4   8        1.56        1.05      3.05 o 
   5  -4   8        0.82        0.54      3.75 o 
  -6  -3   8       10.62        8.36      2.28 o 
  -5  -3   8        2.41        2.85      1.94 o 
  -4  -3   8      142.34      146.01      3.50 o 
  -3  -3   8       50.57       55.18      2.42 o 
  -2  -3   8      118.49      113.75      2.86 o 
  -1  -3   8        6.90        7.06      1.53 o 
   0  -3   8       30.56       29.85      1.50 o 
   1  -3   8       32.66       33.65      1.44 o 
   2  -3   8      192.80      194.79      4.01 o 
   3  -3   8       35.09       35.02      3.25 o 
   4  -3   8      245.31      236.21      6.18 o 
   5  -3   8        0.08        0.71      2.99 o 
   6  -3   8       66.45       60.44      7.14 o 
  -6  -2   8        0.44        1.33      2.44 o 
  -5  -2   8       65.74       68.71      2.89 o 
  -4  -2   8        3.73        4.68      1.69 o 
  -3  -2   8       34.98       30.62      1.94 o 
  -2  -2   8        0.41        0.15      1.44 o 
  -1  -2   8      449.53      416.02      4.48 o 
   0  -2   8       41.41       43.27      1.87 o 
   1  -2   8       45.71       44.51      1.38 o 
   2  -2   8        0.08        0.78      1.67 o 
   3  -2   8        2.67        3.05      2.20 o 
   4  -2   8      111.73      107.74      4.29 o 
   5  -2   8        6.05        9.89      2.86 o 
   6  -2   8       16.89       10.37      3.10 o 
  -6  -1   8        0.73        3.32      2.01 o 
  -5  -1   8       37.52       41.98      2.23 o 
  -4  -1   8      196.51      209.28      3.53 o 
  -3  -1   8       40.15       33.97      1.81 o 
  -2  -1   8      111.41       85.20      2.37 o 
  -1  -1   8       19.45       17.56      1.46 o 
   0  -1   8        0.55        0.46      1.06 o 
   1  -1   8      610.77      611.07      4.73 o 
   2  -1   8       14.30       14.75      1.15 o 
   3  -1   8      183.07      182.37      4.02 o 
   4  -1   8       90.98       86.52      3.76 o 
   5  -1   8       64.41       63.10      5.08 o 
   6  -1   8        1.94        1.02      2.68 o 
   7  -1   8        6.26        5.17      4.02 o 
  -6   0   8       13.03       17.26      1.99 o 
  -5   0   8      165.99      169.60      3.53 o 
  -4   0   8      107.11      104.14      2.72 o 
  -3   0   8      267.64      260.43      3.32 o 
  -2   0   8      364.37      325.55      3.21 o 
  -1   0   8        0.29        0.28      1.09 o 
   0   0   8      203.20      213.45      2.52 o 
   1   0   8       63.60       64.40      1.40 o 
   2   0   8        0.54        0.84      0.60 o 
   3   0   8      166.11      167.71      3.66 o 
   4   0   8       40.22       38.35      2.71 o 
   5   0   8       21.38       24.72      2.62 o 
   6   0   8        0.04       -0.44      2.27 o 
   7   0   8      260.28      254.76     12.80 o 
  -6   1   8        9.77        8.27      1.91 o 
  -5   1   8       19.76       24.47      2.10 o 
  -4   1   8      339.99      317.54      4.21 o 
  -3   1   8        0.62        2.68      1.38 o 
  -2   1   8      172.77      159.86      2.99 o 
  -1   1   8      534.27      533.66      3.60 o 
   0   1   8       22.79       21.17      1.11 o 
   1   1   8       33.85       32.24      0.92 o 
   2   1   8        2.05        2.48      0.41 o 
   3   1   8      400.78      403.64      7.28 o 
   4   1   8       30.91       27.74      2.27 o 
   5   1   8        8.69        8.51      1.71 o 
   6   1   8       28.92       31.49      4.02 o 
   7   1   8       79.76       82.81      5.49 o 
   8   1   8       25.82       29.92      5.10 o 
  -6   2   8       40.63       44.47      2.31 o 
  -5   2   8       52.59       50.42      2.29 o 
  -4   2   8        0.24        0.19      1.53 o 
  -3   2   8       16.08       16.92      1.58 o 
  -2   2   8        1.94        2.69      1.18 o 
  -1   2   8     1073.65     1029.63      6.58 o 
   0   2   8      571.49      578.93      3.29 o 
   1   2   8        1.05        1.10      0.64 o 
   2   2   8       50.53       47.36      0.54 o 
   3   2   8        1.00        1.08      0.92 o 
   4   2   8        8.49        7.94      1.27 o 
   5   2   8      176.72      178.44      4.23 o 
   6   2   8        7.88        5.13      2.50 o 
   7   2   8       58.26       59.06      3.96 o 
   8   2   8       21.71       23.69      4.57 o 
  -6   3   8      203.77      217.66      4.36 o 
  -5   3   8        2.47        5.52      1.74 o 
  -4   3   8        0.84        0.41      1.63 o 
  -3   3   8      455.07      438.46      4.52 o 
  -2   3   8      122.59      117.69      2.35 o 
  -1   3   8      129.12      126.15      2.05 o 
   0   3   8      192.30      181.90      2.60 o 
   1   3   8       69.08       69.28      1.05 o 
   2   3   8      162.02      170.45      0.87 o 
   3   3   8      185.56      196.77      3.34 o 
   4   3   8      229.49      217.52      2.82 o 
   5   3   8        4.80        3.50      1.19 o 
   6   3   8        0.54        1.72      1.66 o 
   7   3   8       18.09       18.12      2.58 o 
   8   3   8      140.77      120.32      5.05 o 
   9   3   8       54.73       46.52      4.95 o 
  -6   4   8        6.07        7.50      2.03 o 
  -5   4   8       75.14       75.04      2.99 o 
  -4   4   8       90.14       82.08      2.58 o 
  -3   4   8       97.00       99.80      2.55 o 
  -2   4   8      178.24      169.88      3.03 o 
  -1   4   8      383.89      346.66      3.70 o 
   0   4   8      650.28      646.91      3.83 o 
   1   4   8       66.91       64.40      1.09 o 
   2   4   8       25.68       28.48      0.60 o 
   3   4   8      232.79      229.97      2.47 o 
   4   4   8        4.70        5.58      1.13 o 
   5   4   8      136.17      128.00      2.82 o 
   6   4   8        0.72        0.59      1.79 o 
   7   4   8      157.09      153.59      4.03 o 
   8   4   8      604.15      575.69     16.10 o 
   9   4   8        0.53        0.03      3.93 o 
  -6   5   8       46.26       47.47      6.92 o 
  -5   5   8       33.59       36.28      2.29 o 
  -4   5   8       19.77       18.51      1.75 o 
  -3   5   8      207.89      206.74      3.41 o 
  -2   5   8      259.65      251.64      3.38 o 
  -1   5   8      343.86      324.48      3.77 o 
   0   5   8       13.08       12.23      1.08 o 
   1   5   8       12.25       10.12      0.85 o 
   2   5   8        0.21        1.01      0.72 o 
   3   5   8      258.15      266.33      1.42 o 
   4   5   8      174.63      167.82      2.60 o 
   5   5   8       32.84       34.20      1.82 o 
   6   5   8       86.78       84.99      2.96 o 
   7   5   8       12.25        8.86      2.74 o 
   8   5   8      279.56      276.60      8.09 o 
   9   5   8        0.23        3.29      3.67 o 
  -6   6   8        0.08        1.00      5.25 o 
  -5   6   8      272.87      302.88      4.97 o 
  -4   6   8      147.92      156.17      3.45 o 
  -3   6   8       48.58       49.38      2.09 o 
  -2   6   8       27.78       32.25      1.78 o 
  -1   6   8       12.18        9.23      1.52 o 
   0   6   8      501.58      485.24      4.64 o 
   1   6   8      104.81      105.47      2.25 o 
   2   6   8       10.34       13.69      0.95 o 
   3   6   8      155.13      161.36      1.64 o 
   4   6   8        8.27        6.56      1.05 o 
   5   6   8      127.75      133.98      3.61 o 
   6   6   8       35.74       31.91      2.36 o 
   7   6   8       91.55       77.89      3.23 o 
   8   6   8       58.09       52.26      3.13 o 
   9   6   8        3.09        3.42      3.91 o 
  -4   7   8        1.00       -0.68      2.16 o 
  -3   7   8       45.21       41.83      2.42 o 
  -2   7   8      151.41      148.60      4.02 o 
  -1   7   8       67.63       73.14      2.95 o 
   0   7   8       62.45       66.59      2.16 o 
   1   7   8        0.81        2.49      1.18 o 
   2   7   8      113.72      126.37      2.66 o 
   3   7   8       17.88       23.32      1.08 o 
   4   7   8        2.58        3.32      0.70 o 
   5   7   8        7.86        7.17      1.59 o 
   6   7   8        1.47        0.34      1.70 o 
   7   7   8        0.46        1.95      2.10 o 
   8   7   8       35.03       33.87      2.94 o 
   9   7   8        2.56        3.40      3.17 o 
  -4   8   8        2.08        1.14      2.25 o 
  -3   8   8       25.56       28.18      2.94 o 
  -2   8   8      125.94      122.11      3.57 o 
  -1   8   8       15.58       17.81      1.94 o 
   0   8   8       11.77       14.76      1.52 o 
   1   8   8      451.70      420.68      4.45 o 
   2   8   8      164.49      168.86      2.55 o 
   3   8   8      366.05      374.21      3.90 o 
   4   8   8      124.81      125.38      2.23 o 
   5   8   8      120.47      125.07      3.53 o 
   6   8   8        1.10        1.45      1.86 o 
   7   8   8       66.48       64.52      2.96 o 
   8   8   8       78.90       84.07      3.41 o 
   9   8   8       19.14       18.25      3.40 o 
  -3   9   8       12.40        8.47      2.45 o 
  -2   9   8        5.96        6.88      2.12 o 
  -1   9   8       99.74       99.71      3.31 o 
   0   9   8       33.80       33.16      2.17 o 
   1   9   8      158.91      137.50      3.02 o 
   2   9   8       42.72       41.21      1.92 o 
   3   9   8       32.64       29.89      1.55 o 
   4   9   8      437.59      435.95      4.03 o 
   5   9   8       19.63       19.83      2.60 o 
   6   9   8        8.91       10.21      2.07 o 
   7   9   8      134.56      141.61      3.99 o 
   8   9   8        2.59        2.19      2.36 o 
   9   9   8       24.60       25.51      3.81 o 
  -2  10   8      137.26      150.16      4.52 o 
  -1  10   8       41.87       44.14      2.60 o 
   0  10   8        1.27        2.35      1.76 o 
   1  10   8      113.23      116.01      3.05 o 
   2  10   8       90.92       82.45      3.16 o 
   3  10   8        6.34        3.45      1.46 o 
   4  10   8       53.94       55.59      2.01 o 
   5  10   8       75.02       73.36      3.84 o 
   6  10   8      261.77      258.86      5.86 o 
   7  10   8      145.74      145.82      4.57 o 
   8  10   8       88.07       87.74      3.76 o 
   9  10   8       12.75        8.34      6.33 o 
  -1  11   8       70.48       82.35      3.71 o 
   0  11   8       67.14       68.75      2.96 o 
   1  11   8       11.49       11.47      1.92 o 
   2  11   8      143.06      153.71      4.42 o 
   3  11   8        0.00        0.82      1.63 o 
   4  11   8       51.71       53.59      2.16 o 
   5  11   8       92.55       88.43      5.51 o 
   6  11   8        3.88        4.41      2.94 o 
   7  11   8        1.28        1.68      2.78 o 
   8  11   8        0.89        0.74      3.34 o 
   0  12   8        7.18        6.62      2.32 o 
   1  12   8       59.04       60.01      3.19 o 
   2  12   8       32.24       43.11      3.28 o 
   3  12   8      166.37      172.53      3.85 o 
   4  12   8       48.79       48.39      2.47 o 
   5  12   8        0.38        2.51      3.72 o 
   6  12   8       18.01       20.88      3.58 o 
   7  12   8       36.39       39.01      4.73 o 
   2  13   8        2.33        2.64      2.66 o 
   3  13   8        3.53        3.77      2.09 o 
   4  13   8        2.73        5.78      2.04 o 
   5  13   8      126.73      125.62      9.22 o 
   6  13   8        4.48        1.03      5.45 o 
  -3  -6   9       21.48       23.89      2.64 o 
  -2  -6   9      112.77      113.42      4.56 o 
  -1  -6   9       47.58       47.20      5.19 o 
  -4  -5   9        0.01        1.97      2.17 o 
  -3  -5   9      129.78      141.23      4.26 o 
  -2  -5   9        0.01        0.51      1.84 o 
  -1  -5   9      125.42      131.05      5.46 o 
   0  -5   9       77.89       86.13      4.70 o 
   1  -5   9        3.13        4.58      3.67 o 
   2  -5   9        2.73        0.67      3.80 o 
  -5  -4   9        0.86       -0.03      2.28 o 
  -4  -4   9        1.70        1.93      2.16 o 
  -3  -4   9       49.01       57.52      2.73 o 
  -2  -4   9        3.06        3.49      1.98 o 
  -1  -4   9      106.62      104.69      2.62 o 
   0  -4   9        8.27        7.06      2.74 o 
   1  -4   9       23.07       25.37      3.21 o 
   2  -4   9       28.18       27.28      5.42 o 
   3  -4   9       53.69       49.94      6.10 o 
   4  -4   9       24.03       21.21      3.58 o 
  -5  -3   9       46.07       48.09      2.82 o 
  -4  -3   9       11.23        7.26      1.84 o 
  -3  -3   9      226.33      249.49      4.39 o 
  -2  -3   9        0.12        0.51      1.69 o 
  -1  -3   9        2.84        3.63      1.74 o 
   0  -3   9      107.16      112.48      3.16 o 
   1  -3   9       27.07       27.05      3.22 o 
   2  -3   9        0.45        0.62      2.66 o 
   3  -3   9      225.17      232.56      5.34 o 
   4  -3   9      108.81       98.93      4.73 o 
   5  -3   9        9.12        7.50      3.39 o 
   6  -3   9        1.71        2.54      5.82 o 
  -5  -2   9       22.91       25.75      2.28 o 
  -4  -2   9       39.17       41.40      2.49 o 
  -3  -2   9        1.14        1.31      1.57 o 
  -2  -2   9       33.28       31.53      2.02 o 
  -1  -2   9      229.13      233.63      3.67 o 
   0  -2   9       24.98       24.24      1.71 o 
   1  -2   9      137.06      138.45      4.73 o 
   2  -2   9      172.53      172.83      3.79 o 
   3  -2   9     1006.86     1002.09     11.87 o 
   4  -2   9      335.23      344.88     10.72 o 
   5  -2   9       17.75       18.47      3.07 o 
   6  -2   9      125.22      127.73      6.23 o 
  -6  -1   9       58.12       66.56      2.99 o 
  -5  -1   9      200.82      214.19      4.11 o 
  -4  -1   9      125.65      121.01      3.31 o 
  -3  -1   9       18.64       20.52      1.76 o 
  -2  -1   9       99.40      102.23      2.47 o 
  -1  -1   9        2.09        0.14      1.36 o 
   0  -1   9       17.98       20.53      1.50 o 
   1  -1   9        1.20        1.95      2.25 o 
   2  -1   9       14.24       11.38      1.77 o 
   3  -1   9      126.45      121.06      3.31 o 
   4  -1   9       10.83        8.11      2.50 o 
   5  -1   9       55.35       54.76      3.77 o 
   6  -1   9        3.02        2.78      3.66 o 
   7  -1   9       23.60       25.68      6.09 o 
  -6   0   9       15.74       14.33      2.29 o 
  -5   0   9       10.18        9.74      2.04 o 
  -4   0   9        3.91        4.43      1.72 o 
  -3   0   9      113.19      107.56      2.32 o 
  -2   0   9      182.09      150.99      2.80 o 
  -1   0   9      162.37      147.53      2.56 o 
   0   0   9        3.17        1.64      1.01 o 
   1   0   9      145.32      146.76      3.17 o 
   2   0   9        0.09        0.22      1.46 o 
   3   0   9       22.92       24.10      1.99 o 
   4   0   9        3.07        2.30      2.08 o 
   5   0   9      109.70      109.85      4.15 o 
   6   0   9       31.98       34.24      5.74 o 
   7   0   9        8.71       11.03      3.91 o 
  -6   1   9       12.41       13.83      2.04 o 
  -5   1   9       93.93       88.30      2.97 o 
  -4   1   9      113.67      114.35      2.89 o 
  -3   1   9       72.07       79.65      2.33 o 
  -2   1   9       46.71       61.03      1.74 o 
  -1   1   9      224.24      197.73      2.49 o 
   0   1   9       65.15       65.93      1.64 o 
   1   1   9       80.14       79.26      1.44 o 
   2   1   9        4.68        3.65      1.58 o 
   3   1   9      295.47      289.00      4.17 o 
   4   1   9      105.00      106.56      3.62 o 
   5   1   9        2.07        2.64      2.06 o 
   6   1   9        3.52        4.34      3.82 o 
   7   1   9       26.37       30.28      4.86 o 
  -6   2   9       50.46       51.98      2.58 o 
  -5   2   9      167.85      185.53      3.60 o 
  -4   2   9       88.40       88.88      2.67 o 
  -3   2   9       12.44       12.50      1.59 o 
  -2   2   9      123.27      122.13      2.44 o 
  -1   2   9      505.88      481.58      3.61 o 
   0   2   9       40.12       40.02      1.22 o 
   1   2   9      141.34      146.89      1.75 o 
   2   2   9      175.60      180.13      4.18 o 
   3   2   9       67.85       65.60      2.55 o 
   4   2   9      648.25      651.49      9.21 o 
   5   2   9       10.07        8.53      1.71 o 
   6   2   9       90.89       85.57      5.05 o 
   7   2   9       15.25       16.66      3.91 o 
   8   2   9        0.05        2.43      4.21 o 
  -6   3   9        0.59        2.32      5.53 o 
  -5   3   9       61.34       59.54      2.72 o 
  -4   3   9        8.70        5.97      1.57 o 
  -3   3   9       30.40       26.42      1.83 o 
  -2   3   9       36.38       39.98      1.73 o 
  -1   3   9        1.64        2.51      1.06 o 
   0   3   9       22.08       20.45      1.10 o 
   1   3   9       42.37       46.24      1.06 o 
   2   3   9        2.20        2.85      1.55 o 
   3   3   9       37.12       36.27      2.12 o 
   4   3   9       43.30       40.05      2.08 o 
   5   3   9        0.96        0.84      1.81 o 
   6   3   9       25.29       27.70      2.53 o 
   7   3   9       70.26       67.07      4.15 o 
   8   3   9        3.25        5.18      3.10 o 
  -5   4   9      248.08      254.95      4.53 o 
  -4   4   9        1.62        2.11      1.76 o 
  -3   4   9      110.55      107.89      2.86 o 
  -2   4   9        0.52        2.24      1.36 o 
  -1   4   9     1005.01     1009.10      8.84 o 
   0   4   9        0.61        0.84      0.91 o 
   1   4   9     1160.23     1163.04      7.89 o 
   2   4   9       90.83       87.86      1.57 o 
   3   4   9       12.97       11.04      1.26 o 
   4   4   9       50.32       52.03      1.61 o 
   5   4   9       30.14       35.55      2.18 o 
   6   4   9       52.91       53.62      2.89 o 
   7   4   9      114.93      109.20      5.15 o 
   8   4   9       23.41       25.41      3.05 o 
   9   4   9       39.48       34.98      7.23 o 
  -5   5   9      220.30      227.17      4.39 o 
  -4   5   9      129.40      131.43      3.30 o 
  -3   5   9       21.25       18.36      1.70 o 
  -2   5   9      232.25      224.95      3.63 o 
  -1   5   9       17.15       14.29      1.46 o 
   0   5   9      559.48      535.41      4.03 o 
   1   5   9       31.79       32.18      1.10 o 
   2   5   9       47.59       50.73      0.99 o 
   3   5   9      169.10      161.68      3.08 o 
   4   5   9       11.74       10.52      1.28 o 
   5   5   9      235.03      243.71      3.71 o 
   6   5   9       30.42       32.08      1.99 o 
   7   5   9      147.51      140.91      8.33 o 
   8   5   9       97.64      106.25      5.47 o 
   9   5   9        7.01        7.87      4.14 o 
  -5   6   9        5.99        1.54      5.22 o 
  -4   6   9       26.85       33.88      2.33 o 
  -3   6   9        7.22        7.02      1.64 o 
  -2   6   9       64.74       61.49      2.17 o 
  -1   6   9      138.50      126.59      2.77 o 
   0   6   9      543.50      525.26      4.21 o 
   1   6   9       40.87       40.80      1.33 o 
   2   6   9       11.59       10.92      0.98 o 
   3   6   9       59.52       67.02      2.07 o 
   4   6   9       32.71       27.41      1.51 o 
   5   6   9      127.73      129.89      2.60 o 
   6   6   9        0.18       -0.65      1.93 o 
   7   6   9       21.44       17.07      2.39 o 
   8   6   9        9.01       10.01      2.98 o 
   9   6   9        9.06        8.92      4.09 o 
  -4   7   9       65.60       64.23      3.03 o 
  -3   7   9       12.14        9.40      1.91 o 
  -2   7   9        5.48        7.98      1.82 o 
  -1   7   9       66.50       74.34      2.95 o 
   0   7   9       16.12       13.14      1.54 o 
   1   7   9       10.30       10.97      1.44 o 
   2   7   9       39.59       35.06      1.38 o 
   3   7   9      202.77      212.67      3.73 o 
   4   7   9       99.02      103.34      2.44 o 
   5   7   9        6.97        8.40      1.63 o 
   6   7   9      251.45      254.74      4.30 o 
   7   7   9        3.33        3.27      2.18 o 
   8   7   9       24.36       20.09      2.78 o 
   9   7   9       18.22       17.90      4.34 o 
  -3   8   9      164.55      162.56      3.93 o 
  -2   8   9       74.85       73.60      4.13 o 
  -1   8   9      450.90      439.11      5.83 o 
   0   8   9      178.60      169.47      3.63 o 
   1   8   9      154.34      138.31      2.80 o 
   2   8   9      697.50      666.80      5.91 o 
   3   8   9        5.59        6.30      1.23 o 
   4   8   9        5.37        6.34      2.19 o 
   5   8   9       87.76       92.15      2.87 o 
   6   8   9        3.25        2.63      1.88 o 
   7   8   9       94.93       94.80      3.27 o 
   8   8   9       78.18       71.55      3.24 o 
   9   8   9        3.17        5.64      3.22 o 
  -3   9   9        3.42        5.33      2.37 o 
  -2   9   9       26.98       29.68      2.51 o 
  -1   9   9       93.46       96.53      3.35 o 
   0   9   9        1.21        0.13      1.78 o 
   1   9   9       22.06       13.56      1.64 o 
   2   9   9       42.39       40.79      1.95 o 
   3   9   9      158.39      171.70      3.50 o 
   4   9   9       35.48       35.90      4.11 o 
   5   9   9      177.22      169.68      5.94 o 
   6   9   9      113.29      116.57      3.49 o 
   7   9   9        4.23        8.60      2.23 o 
   8   9   9      199.01      205.62      5.43 o 
   9   9   9        5.98        9.14      2.90 o 
  -2  10   9       73.00       80.30      3.54 o 
  -1  10   9       19.47       18.11      2.28 o 
   0  10   9        4.90        2.27      1.82 o 
   1  10   9       46.91       39.63      2.21 o 
   2  10   9       74.36       71.94      2.47 o 
   3  10   9        0.37        1.04      1.49 o 
   4  10   9        5.69        7.64      4.37 o 
   5  10   9        2.61        0.76      2.66 o 
   6  10   9      103.96      110.05      4.02 o 
   7  10   9       60.46       52.92      3.12 o 
   8  10   9       58.04       59.84      3.39 o 
  -1  11   9      229.27      269.17      5.57 o 
   0  11   9       17.68       19.08      2.31 o 
   1  11   9       62.26       60.63      3.05 o 
   2  11   9       16.42       16.63      2.22 o 
   3  11   9       70.82       72.32      3.24 o 
   4  11   9      131.84      145.96      9.77 o 
   5  11   9       48.59       42.42      4.88 o 
   6  11   9      134.24      131.06      6.66 o 
   7  11   9      249.85      254.81      6.03 o 
   8  11   9       51.98       45.06      4.86 o 
   0  12   9      181.36      181.16      5.52 o 
   1  12   9        4.18        2.82      2.41 o 
   2  12   9       22.11       21.74      2.49 o 
   3  12   9       64.40       65.26      3.45 o 
   4  12   9       70.87       53.61      8.06 o 
   5  12   9        0.99        1.73      6.58 o 
   6  12   9        0.77        2.99      4.42 o 
   7  12   9      129.78      110.97      9.48 o 
   2  13   9       19.72       22.31      2.75 o 
   3  13   9      203.37      216.63      5.63 o 
  -4  -4  10       58.92       64.50      3.87 o 
  -3  -4  10      331.14      366.35      5.65 o 
  -2  -4  10      138.73      143.35     11.79 o 
  -1  -4  10       91.94      103.17      6.29 o 
   0  -4  10       21.83       21.44      3.49 o 
   1  -4  10        0.00        0.77      3.05 o 
   2  -4  10       74.59       79.85      7.96 o 
  -4  -3  10       16.70       15.72      2.24 o 
  -3  -3  10       65.56       64.33      2.90 o 
  -2  -3  10       44.23       44.63      2.49 o 
  -1  -3  10       13.27       13.89      4.08 o 
   0  -3  10       32.83       31.78      3.57 o 
   1  -3  10      142.50      140.42      6.93 o 
   2  -3  10       21.49       20.40      3.43 o 
   3  -3  10        2.51        0.35      3.40 o 
   4  -3  10      116.77      109.74      6.72 o 
  -5  -2  10       82.26       88.62      3.81 o 
  -4  -2  10        3.29        3.69      2.02 o 
  -3  -2  10        0.98        0.06      1.76 o 
  -2  -2  10       65.67       68.36      2.62 o 
  -1  -2  10       34.95       34.66      3.95 o 
   0  -2  10      105.02       95.97      5.39 o 
   1  -2  10        1.87        0.35      2.72 o 
   2  -2  10       34.02       31.39      3.46 o 
   3  -2  10       21.16       24.10      3.33 o 
   4  -2  10      189.25      188.31      6.14 o 
   5  -2  10        6.37        5.24      3.36 o 
  -5  -1  10      174.90      192.68      4.88 o 
  -4  -1  10       13.84       10.34      2.05 o 
  -3  -1  10       50.40       51.31      2.35 o 
  -2  -1  10        1.44        0.97      1.46 o 
  -1  -1  10       44.56       43.07      1.88 o 
   0  -1  10       16.51       10.62      3.35 o 
   1  -1  10      310.32      282.73      6.45 o 
   2  -1  10       35.20       40.20      2.98 o 
   3  -1  10        2.67        1.62      2.34 o 
   4  -1  10        2.00        3.38      2.35 o 
   5  -1  10        0.00       -0.03      3.54 o 
   6  -1  10       82.53       74.90      5.99 o 
  -5   0  10      224.05      247.20      5.79 o 
  -4   0  10        0.64        0.58      1.68 o 
  -3   0  10       35.24       42.32      2.17 o 
  -2   0  10      237.75      247.98      3.62 o 
  -1   0  10       16.59       14.50      1.44 o 
   0   0  10       92.86       74.41      4.86 o 
   1   0  10        8.33        9.89      3.28 o 
   2   0  10        1.88        0.48      2.07 o 
   3   0  10      216.66      215.33      4.09 o 
   4   0  10        1.71        3.91      2.13 o 
   5   0  10      108.14      108.37      4.42 o 
   6   0  10       28.85       30.74      4.57 o 
   7   0  10       22.75       28.46      6.73 o 
  -5   1  10      260.10      286.38      4.78 o 
  -4   1  10       22.74       28.33      2.06 o 
  -3   1  10      174.92      183.01      3.13 o 
  -2   1  10       49.22       52.73      1.78 o 
  -1   1  10      190.74      189.99      2.92 o 
   0   1  10      205.62      195.42      3.72 o 
   1   1  10       18.43       16.76      2.36 o 
   2   1  10       61.96       68.70      4.67 o 
   3   1  10        9.90       11.97      1.73 o 
   4   1  10        0.10       -0.17      1.76 o 
   5   1  10       36.53       37.52      3.01 o 
   6   1  10       14.97       16.65      3.77 o 
   7   1  10       10.05        9.96      5.02 o 
  -5   2  10      174.23      199.57      4.07 o 
  -4   2  10        4.65        2.46      1.75 o 
  -3   2  10       80.01       87.40      2.55 o 
  -2   2  10      264.84      251.83      3.13 o 
  -1   2  10        1.88        4.26      1.07 o 
   0   2  10      211.87      212.04      2.71 o 
   1   2  10      361.92      367.41      8.06 o 
   2   2  10       27.47       29.46      2.64 o 
   3   2  10       62.40       58.76      2.61 o 
   4   2  10        0.58        1.96      1.57 o 
   5   2  10      183.73      185.79      4.37 o 
   6   2  10        0.10        2.07      3.57 o 
   7   2  10        0.01       -0.12      3.76 o 
  -5   3  10        0.14        1.10      2.44 o 
  -4   3  10       19.00       22.22      2.03 o 
  -3   3  10       48.17       45.28      2.11 o 
  -2   3  10        1.16        0.74      1.35 o 
  -1   3  10       30.63       31.13      1.40 o 
   0   3  10        6.47        6.96      1.01 o 
   1   3  10      697.75      692.08     17.59 o 
   2   3  10      394.41      403.88     10.02 o 
   3   3  10        3.44        4.63      2.05 o 
   4   3  10       70.48       74.59      2.87 o 
   5   3  10        0.32        0.26      1.83 o 
   6   3  10        2.51        3.03      2.81 o 
   7   3  10       66.41       56.53      4.95 o 
   8   3  10        3.54        1.62      4.26 o 
  -5   4  10       40.88       43.06      2.56 o 
  -4   4  10      233.33      254.82      4.30 o 
  -3   4  10       14.54       16.02      1.87 o 
  -2   4  10        0.08       -0.44      1.45 o 
  -1   4  10      309.75      315.12      3.84 o 
   0   4  10       92.80       90.98      1.84 o 
   1   4  10      168.73      160.80      5.31 o 
   2   4  10       98.91       93.26      3.53 o 
   3   4  10        1.66        2.03      1.67 o 
   4   4  10       62.26       61.20      2.45 o 
   5   4  10       95.74       93.09      3.33 o 
   6   4  10       99.52       96.61      3.19 o 
   7   4  10        0.50        0.77      2.78 o 
   8   4  10        0.01        0.26      3.36 o 
  -5   5  10      144.66      156.73     10.11 o 
  -4   5  10        0.25        1.81      1.92 o 
  -3   5  10       71.96       68.63      2.50 o 
  -2   5  10       53.46       46.51      2.12 o 
  -1   5  10      213.21      221.03      3.41 o 
   0   5  10       52.89       55.83      1.70 o 
   1   5  10      123.80      121.78      2.52 o 
   2   5  10      500.66      472.14     12.44 o 
   3   5  10        5.05        4.03      1.65 o 
   4   5  10       15.63       16.36      1.74 o 
   5   5  10       76.09       78.31      3.60 o 
   6   5  10       12.94       14.01      4.05 o 
   7   5  10       57.61       55.65      4.63 o 
   8   5  10        1.19       -0.56      3.98 o 
  -4   6  10       53.99       57.95      2.83 o 
  -3   6  10       38.46       46.28      2.37 o 
  -2   6  10       29.81       23.54      1.75 o 
  -1   6  10      214.40      213.08      3.52 o 
   0   6  10      152.06      150.59      2.49 o 
   1   6  10      383.11      388.76      3.46 o 
   2   6  10       43.21       44.37      2.66 o 
   3   6  10       18.94       19.83      2.01 o 
   4   6  10        0.33        1.45      1.71 o 
   5   6  10      156.52      163.89      3.72 o 
   6   6  10       39.05       40.77      3.05 o 
   7   6  10       10.81       11.00      3.52 o 
   8   6  10       38.35       35.87      6.45 o 
  -4   7  10        1.64        0.68      3.91 o 
  -3   7  10      317.29      366.81      6.09 o 
  -2   7  10       71.38       80.74      2.81 o 
  -1   7  10       40.59       43.36      2.21 o 
   0   7  10       32.66       34.43      1.78 o 
   1   7  10       15.57       14.39      1.19 o 
   2   7  10      270.82      283.47      5.53 o 
   3   7  10       81.79       84.28      2.41 o 
   4   7  10        4.26        3.36      1.58 o 
   5   7  10       38.46       41.96      2.45 o 
   6   7  10        6.37        4.83      2.02 o 
   7   7  10       50.73       56.28      3.10 o 
   8   7  10        0.72        0.54      2.85 o 
  -3   8  10        0.66        2.41      2.12 o 
  -2   8  10        5.70        6.77      1.96 o 
  -1   8  10       21.42       18.81      1.85 o 
   0   8  10       56.21       50.11      2.56 o 
   1   8  10       16.26       20.11      1.61 o 
   2   8  10       20.37       20.17      2.41 o 
   3   8  10        0.59        1.01      3.06 o 
   4   8  10       32.80       33.89      2.81 o 
   5   8  10        8.04        8.34      2.49 o 
   6   8  10        0.93       -0.24      2.12 o 
   7   8  10        2.78        1.54      2.41 o 
   8   8  10        0.85        0.53      2.56 o 
   9   8  10        4.07        4.42      3.30 o 
  -2   9  10        3.74        3.90      1.86 o 
  -1   9  10       81.37       83.78      3.29 o 
   0   9  10      121.29      118.02      3.46 o 
   1   9  10       56.08       55.04      2.52 o 
   2   9  10       36.21       33.78      3.75 o 
   3   9  10      269.49      262.21      7.45 o 
   4   9  10      100.43      105.34      4.14 o 
   5   9  10      217.93      229.79      5.87 o 
   6   9  10       62.09       61.30      4.21 o 
   7   9  10       77.46       81.61      3.82 o 
   8   9  10        1.43        1.54      2.79 o 
   9   9  10       37.53       39.74      5.65 o 
  -2  10  10       68.20       90.75      8.48 o 
  -1  10  10       12.48       11.32      2.41 o 
   0  10  10       20.39       25.43      2.52 o 
   1  10  10       75.11       68.96      2.91 o 
   2  10  10       16.16       16.00      3.67 o 
   3  10  10      142.02      143.61      6.19 o 
   4  10  10       48.87       49.32      4.70 o 
   5  10  10       38.96       35.59      3.51 o 
   6  10  10      181.36      177.99      5.80 o 
   7  10  10        6.54        5.60      2.59 o 
   8  10  10       10.34        9.84      3.62 o 
  -1  11  10        4.15        3.10      3.91 o 
   0  11  10      117.27      134.05      3.76 o 
   1  11  10       26.66       25.40      2.45 o 
   2  11  10        3.50        9.27      5.41 o 
   3  11  10       57.16       64.04      5.04 o 
   4  11  10       38.27       34.10      4.67 o 
   5  11  10        1.62        1.40      2.95 o 
   6  11  10        3.33        2.77      3.09 o 
   7  11  10       27.05       28.37      6.14 o 
   8  11  10       75.88       84.62      5.88 o 
   1  12  10       69.43       72.54      3.41 o 
   2  12  10       22.32       23.54      6.95 o 
   3  12  10       11.57       10.62      3.95 o 
   4  12  10      116.56      119.93      6.62 o 
   5  12  10        1.47        0.59      3.37 o 
   6  12  10       51.90       51.84      5.32 o 
  -1  -3  11        7.33       10.34      4.09 o 
   0  -3  11        2.70        3.94      4.42 o 
   1  -3  11       52.45       54.74      5.38 o 
   2  -3  11       15.82       16.89      6.21 o 
  -4  -2  11        8.11        8.55      2.64 o 
  -2  -2  11        0.99        6.12      5.20 o 
  -1  -2  11      216.17      247.33      8.53 o 
   0  -2  11        0.04        0.42      3.61 o 
   1  -2  11       15.83       15.84      3.98 o 
   2  -2  11       44.66       45.15      3.95 o 
   3  -2  11       18.33       15.90      3.44 o 
   4  -2  11        0.75        3.39      4.29 o 
  -4  -1  11      541.76      615.66     10.93 o 
  -3  -1  11       23.51       23.61      2.15 o 
  -2  -1  11       25.39       27.27      4.58 o 
  -1  -1  11        3.38        4.79      3.96 o 
   0  -1  11       37.28       33.64      4.55 o 
   1  -1  11       98.50      106.86      5.92 o 
   2  -1  11       28.49       25.22      3.32 o 
   3  -1  11       52.49       62.01      3.55 o 
   4  -1  11       33.51       29.67      3.76 o 
   5  -1  11      478.07      481.71     16.79 o 
  -4   0  11      138.80      151.76      4.27 o 
  -3   0  11      122.71      123.55      3.35 o 
  -2   0  11       65.70       64.94      5.14 o 
  -1   0  11       16.23       22.41      3.81 o 
   0   0  11       35.92       32.24      4.05 o 
   1   0  11        0.01        2.11      3.38 o 
   2   0  11       25.86       30.44      3.17 o 
   3   0  11        4.53        6.04      2.40 o 
   4   0  11        9.45       11.32      2.94 o 
   5   0  11      114.41      112.42      6.47 o 
   6   0  11        0.17        1.02      4.19 o 
  -4   1  11       27.71       27.99      2.17 o 
  -3   1  11       36.89       42.01      2.10 o 
  -2   1  11        0.90        0.53      1.50 o 
  -1   1  11       55.16       51.79      4.49 o 
   0   1  11      147.41      127.52      5.77 o 
   1   1  11       98.24       83.58      4.88 o 
   2   1  11       14.04       15.90      3.79 o 
   3   1  11      119.90      122.41      4.62 o 
   4   1  11        0.06        1.12      2.45 o 
   5   1  11       31.76       26.51      3.29 o 
   6   1  11        0.96        4.33      4.01 o 
   7   1  11       95.35       86.29      8.26 o 
  -4   2  11        8.50        9.57      1.98 o 
  -3   2  11       94.85       90.30      2.58 o 
  -2   2  11       87.10       85.79      2.28 o 
  -1   2  11       95.44       90.59      6.22 o 
   0   2  11       29.45       35.73      3.95 o 
   1   2  11      149.47      129.45      5.62 o 
   2   2  11       18.15       19.24      3.62 o 
   3   2  11       43.84       47.47      3.15 o 
   4   2  11        0.10       -0.91      2.28 o 
   5   2  11      153.03      150.21      4.95 o 
   6   2  11       57.24       45.97      3.79 o 
   7   2  11        3.74        2.82      5.01 o 
  -4   3  11       32.29       31.68      2.56 o 
  -3   3  11      179.31      200.62      3.63 o 
  -2   3  11      101.47      105.40      2.45 o 
  -1   3  11        1.92        2.47      1.59 o 
   0   3  11      148.25      136.22      5.76 o 
   1   3  11      334.85      324.29      7.93 o 
   2   3  11        0.80        1.76      2.87 o 
   3   3  11       63.54       64.59      5.32 o 
   4   3  11       29.79       30.08      2.97 o 
   5   3  11       44.56       45.16      2.81 o 
   6   3  11      233.45      221.26      5.97 o 
   7   3  11        3.89        0.08      3.63 o 
  -4   4  11        8.23        7.04      1.89 o 
  -3   4  11       97.50       96.21      3.07 o 
  -2   4  11        1.09        1.79      1.53 o 
  -1   4  11       26.76       27.29      1.61 o 
   0   4  11       45.04       42.80      4.06 o 
   1   4  11        4.65        0.85      2.68 o 
   2   4  11        0.07        0.62      2.98 o 
   3   4  11       59.92       56.68      4.01 o 
   4   4  11       18.15       18.17      2.26 o 
   5   4  11        6.52        7.82      2.18 o 
   6   4  11       33.24       30.11      2.66 o 
   7   4  11        1.27        2.48      2.84 o 
   8   4  11        1.91        1.97      5.47 o 
  -4   5  11       25.63       30.97      2.30 o 
  -3   5  11      182.86      189.50      3.70 o 
  -2   5  11        1.38        0.42      1.57 o 
  -1   5  11      103.41      103.82      2.60 o 
   0   5  11        0.75       -1.69      3.66 o 
   1   5  11      497.60      481.43     10.50 o 
   2   5  11        1.36        0.86      2.20 o 
   3   5  11      817.39      809.46      9.32 o 
   4   5  11       41.37       39.18      3.79 o 
   5   5  11       19.66       14.58      1.99 o 
   6   5  11       42.26       39.67      3.42 o 
   7   5  11        6.54        1.63      4.28 o 
   8   5  11       10.99        9.32      6.41 o 
  -4   6  11        4.53        3.68      3.86 o 
  -3   6  11      214.94      231.73      4.49 o 
  -2   6  11      103.19      101.06      2.98 o 
  -1   6  11        0.07        0.34      1.47 o 
   0   6  11      161.75      181.08      8.66 o 
   1   6  11       11.04       12.48      2.75 o 
   2   6  11      381.73      365.32      8.38 o 
   3   6  11        0.06        3.18      2.12 o 
   4   6  11        3.17        3.14      1.95 o 
   5   6  11       71.39       68.27      3.04 o 
   6   6  11        0.31       -0.52      3.51 o 
   7   6  11      116.19      114.88      6.28 o 
   8   6  11        3.34        1.80      5.94 o 
  -3   7  11        7.68        9.65      2.21 o 
  -2   7  11       44.63       49.67      2.50 o 
  -1   7  11        1.93        3.29      1.59 o 
   0   7  11      142.43      137.00      6.78 o 
   1   7  11      153.77      149.40      5.12 o 
   2   7  11      196.70      198.25      5.84 o 
   3   7  11       46.61       44.43      2.49 o 
   4   7  11        1.19        0.50      3.12 o 
   5   7  11        7.87        8.45      3.80 o 
   6   7  11        6.80       11.39      3.55 o 
   7   7  11       49.67       46.01      7.84 o 
   8   7  11        0.02       -1.75      5.73 o 
  -3   8  11        5.59        6.01      4.02 o 
  -2   8  11       72.68       69.76      2.88 o 
  -1   8  11        9.75       11.23      1.82 o 
   0   8  11        9.85       11.89      2.81 o 
   1   8  11       62.04       71.71      4.52 o 
   2   8  11       43.80       41.19      3.00 o 
   3   8  11       17.08       19.65      3.41 o 
   4   8  11       16.71       13.53      3.99 o 
   5   8  11       96.92       99.46      5.65 o 
   6   8  11       24.87       24.98      4.46 o 
   7   8  11        3.16        3.63      4.32 o 
   8   8  11      100.59      116.74      9.52 o 
  -2   9  11        0.08        0.66      2.16 o 
  -1   9  11      103.04      107.21      3.01 o 
   0   9  11       63.74       61.61      2.76 o 
   1   9  11      270.47      266.20     12.10 o 
   2   9  11       79.74       74.68     10.54 o 
   3   9  11       96.12       83.74      5.18 o 
   4   9  11      452.14      442.39     10.23 o 
   5   9  11        0.97        2.56      3.37 o 
   6   9  11        1.77        0.41      3.99 o 
   7   9  11       28.34       25.09      4.89 o 
   8   9  11        0.93        0.07      6.04 o 
  -1  10  11        2.20        3.10      2.07 o 
   0  10  11       47.35       50.52      4.93 o 
   1  10  11       39.69       43.16      7.11 o 
   2  10  11        0.01        0.97      4.85 o 
   3  10  11       20.59       17.65      3.61 o 
   4  10  11       55.19       52.08      4.90 o 
   5  10  11       75.10       88.26      4.46 o 
   6  10  11       12.74       10.40      3.95 o 
   7  10  11      137.09      154.70     10.90 o 
   0  11  11      130.15      146.10     10.28 o 
   1  11  11       35.30       27.52      6.56 o 
   2  11  11        0.10        0.12      5.40 o 
   3  11  11        7.45        8.67      3.83 o 
   4  11  11       27.03       23.45      6.53 o 
   5  11  11        0.17        2.07      3.07 o 
   6  11  11        0.04       -1.63      3.54 o 
   7  11  11        0.53       -0.45      5.12 o 
   4  12  11        8.09       10.32      5.64 o 
   5  12  11       32.08       34.82      8.78 o 
   6  12  11       30.53       31.87      6.06 o 
  -1  -1  12       13.20       12.64      4.15 o 
   0  -1  12       20.31       14.84      4.43 o 
   1  -1  12       10.77       10.65      4.28 o 
   2  -1  12       62.30       66.28      5.95 o 
   3  -1  12        1.11       -0.46      5.37 o 
   4  -1  12       22.70       24.82      4.71 o 
  -2   0  12       22.43       22.07      4.63 o 
  -1   0  12       46.73       49.57      5.18 o 
   0   0  12        9.22        9.86      3.97 o 
   1   0  12       34.31       33.51      4.46 o 
   2   0  12       31.25       31.87      5.27 o 
   3   0  12      162.12      160.34     15.46 o 
   4   0  12       11.24       12.57      3.42 o 
   5   0  12        0.16       -1.38      6.29 o 
  -4   1  12       41.23       30.07      6.59 o 
  -2   1  12        0.16        0.92      4.20 o 
  -1   1  12       16.27       26.51      5.76 o 
   0   1  12      176.00      182.06      7.03 o 
   1   1  12        3.55        1.27      3.75 o 
   2   1  12       62.50       46.42      4.57 o 
   3   1  12        0.15        0.36      3.43 o 
   4   1  12        2.83        2.95      3.22 o 
   5   1  12       47.30       42.43      5.18 o 
   6   1  12        0.36        0.45      6.65 o 
  -4   2  12       20.70       22.40      2.27 o 
  -2   2  12       22.42       30.63      6.53 o 
  -1   2  12      132.73      136.21      6.42 o 
   0   2  12        9.97       10.94      3.68 o 
   1   2  12      100.62       99.39      5.69 o 
   2   2  12      105.04      105.49      9.00 o 
   3   2  12       38.51       38.69      4.41 o 
   4   2  12       15.39       17.54      3.11 o 
   5   2  12        0.11       -0.98      3.84 o 
   6   2  12        1.49       -1.51      4.24 o 
  -4   3  12       33.53       38.06      2.71 o 
  -3   3  12      206.87      250.74     12.10 o 
  -2   3  12        1.47       13.21      5.73 o 
  -1   3  12      164.91      171.45      6.91 o 
   0   3  12      157.66      154.13      6.39 o 
   1   3  12        4.12        7.97      3.66 o 
   2   3  12      166.39      159.43      6.32 o 
   3   3  12      201.12      191.55      6.88 o 
   4   3  12        7.46        8.24      3.36 o 
   5   3  12       67.33       75.54      5.41 o 
   6   3  12        0.81        2.07      3.00 o 
   7   3  12       75.05       78.61      4.76 o 
  -4   4  12       24.05       23.72      2.69 o 
  -3   4  12        2.68        2.47      3.29 o 
  -2   4  12        6.60       17.06      5.71 o 
  -1   4  12       25.61       21.52      5.59 o 
   0   4  12        4.49        3.21      3.46 o 
   1   4  12       29.11       28.00      3.59 o 
   2   4  12       26.80       24.92      3.81 o 
   3   4  12      363.81      375.33      8.77 o 
   4   4  12      192.97      183.28      6.61 o 
   5   4  12       16.25       13.88      2.81 o 
   6   4  12       40.04       45.59      4.47 o 
   7   4  12        2.18        1.49      3.76 o 
  -3   5  12       40.58       47.76      2.62 o 
  -1   5  12       18.22       14.99      5.42 o 
   0   5  12        0.85        1.55      4.07 o 
   1   5  12      140.30      143.56      6.26 o 
   2   5  12       33.83       34.65      3.88 o 
   3   5  12      159.55      148.17      5.71 o 
   4   5  12       31.36       28.58      2.72 o 
   5   5  12       11.52       10.36      2.44 o 
   6   5  12       13.85       13.10      2.48 o 
   7   5  12       35.27       33.26      6.98 o 
  -3   6  12      120.30      127.11      4.44 o 
  -1   6  12       52.49       55.78      6.90 o 
   0   6  12       20.27       24.48      5.07 o 
   1   6  12      214.33      198.36      9.38 o 
   2   6  12       22.76       22.49      2.76 o 
   3   6  12       21.47       21.14      2.78 o 
   4   6  12      337.58      327.84      5.77 o 
   5   6  12        0.27        1.51      3.54 o 
   6   6  12       15.52       16.13      3.29 o 
   7   6  12       17.26       17.27      3.41 o 
  -3   7  12       71.76       69.14      3.20 o 
   0   7  12       22.61       17.24      4.76 o 
   1   7  12      166.79      165.39      8.42 o 
   2   7  12       37.75       29.97      3.44 o 
   3   7  12      252.26      261.89      6.92 o 
   4   7  12       31.64       28.52      4.12 o 
   5   7  12       13.11       11.88      3.76 o 
   6   7  12        0.39       -1.04      3.80 o 
   7   7  12       80.40       79.21      6.16 o 
   8   7  12        4.53       -0.34      6.61 o 
   0   8  12        9.52       15.75      4.72 o 
   1   8  12       35.93       34.33      5.26 o 
   2   8  12       10.93       10.85      3.43 o 
   3   8  12       23.08       21.28      4.13 o 
   4   8  12       91.50      100.51      5.93 o 
   5   8  12       44.79       44.10      5.01 o 
   6   8  12       10.42        7.21      4.07 o 
   7   8  12        6.91        5.21      6.25 o 
   8   8  12        3.61        1.62      6.18 o 
  -1   9  12        5.00        8.39      6.45 o 
   0   9  12       11.63        9.89      5.81 o 
   1   9  12       11.45       13.15      6.22 o 
   2   9  12        3.83        3.71      5.71 o 
   3   9  12        3.67        6.15      3.75 o 
   4   9  12        1.94        2.66      3.93 o 
   5   9  12        0.01        1.57      5.70 o 
   6   9  12        2.34        0.54      4.15 o 
   7   9  12        1.26       -1.52      6.74 o 
   0  10  12        5.18        6.82      5.96 o 
   1  10  12      103.25      103.05      9.32 o 
   2  10  12       83.36       87.20      8.36 o 
   3  10  12       58.20       58.56      5.02 o 
   4  10  12       54.03       48.58      4.90 o 
   5  10  12      125.61      120.17      7.17 o 
   6  10  12       50.14       55.69      7.75 o 
   4  11  12        3.59        3.48      5.09 o 
   5  11  12       87.77       76.25      8.14 o 
   4  12  12        3.47        3.52      5.77 o 
   0   1  13       19.40       20.10      6.06 o 
   1   1  13       13.37       11.96      4.23 o 
   2   1  13        7.21        7.70      4.55 o 
   3   1  13        0.04       -0.14      3.89 o 
  -1   2  13       41.41       36.33      5.17 o 
   0   2  13       16.10       14.94      4.05 o 
   1   2  13       15.50       14.23      4.09 o 
   2   2  13       79.05       74.93      7.17 o 
   3   2  13       35.44       34.52      4.66 o 
   4   2  13       16.36       16.29      4.36 o 
  -1   3  13       54.37       54.40      5.03 o 
   0   3  13       50.51       49.17      6.17 o 
   1   3  13       64.60       61.37      5.15 o 
   2   3  13       18.65       13.95      3.98 o 
   3   3  13       55.22       55.17      4.94 o 
   4   3  13        0.78        1.43      3.85 o 
   5   3  13       16.76        9.42      6.06 o 
   6   3  13        2.31        2.18      6.38 o 
  -1   4  13      115.43      125.35      9.39 o 
   0   4  13       82.81       97.48      5.97 o 
   1   4  13        0.25       -0.08      3.60 o 
   2   4  13      125.45      124.32      6.18 o 
   3   4  13      198.25      192.60      7.12 o 
   4   4  13       15.04       11.42      3.70 o 
   5   4  13       32.41       31.48      4.33 o 
   6   4  13        0.17        2.40      5.08 o 
  -1   5  13      107.35      112.06      9.14 o 
   0   5  13       18.93       24.38      6.00 o 
   1   5  13       19.65       17.24      3.85 o 
   2   5  13       26.02       30.92      3.94 o 
   3   5  13        7.36        7.88      3.51 o 
   4   5  13        1.09        1.80      2.82 o 
   5   5  13       64.48       64.58      4.54 o 
   6   5  13       17.80       17.08      5.71 o 
  -1   6  13      111.25      133.63      9.31 o 
   0   6  13        0.90        2.53      4.95 o 
   1   6  13       66.83       64.34      6.60 o 
   2   6  13        0.98       -0.38      3.18 o 
   3   6  13      143.77      140.02      9.67 o 
   4   6  13        0.02       -1.02      2.38 o 
   5   6  13      431.69      429.75     15.07 o 
   6   6  13        8.69       10.84      5.57 o 
  -1   7  13      147.24      135.63      9.36 o 
   0   7  13       65.43       67.45      7.08 o 
   1   7  13       11.19        9.82      4.77 o 
   2   7  13       98.97      101.30      7.35 o 
   3   7  13        1.76        0.16      3.78 o 
   4   7  13      183.20      174.00      7.34 o 
   5   7  13       14.27       13.52      4.14 o 
   6   7  13        0.63       -0.03      4.28 o 
   7   7  13       19.06       25.83      6.54 o 
  -1   8  13        6.29        2.14      5.51 o 
   0   8  13       51.97       51.90      6.50 o 
   2   8  13      139.41      141.74      9.97 o 
   3   8  13      133.45      132.52      8.06 o 
   4   8  13       67.54       63.51      5.56 o 
   5   8  13       36.56       31.48      4.64 o 
   6   8  13        0.04        0.29      6.37 o 
   2   9  13        5.10        5.55      5.41 o 
   3   9  13       42.70       37.86      4.58 o 
   4   9  13       33.11       33.90      4.86 o 
   5   9  13       17.55       19.63      4.53 o 
   4  10  13       20.18       19.90      5.93 o 
   5  10  13       51.19       48.97      7.40 o 
   4  11  13        2.99        2.67      5.54 o 
   2   3  14        0.50        4.64      5.47 o 
   3   3  14       39.82       35.62      7.10 o 
   1   4  14      200.25      199.88      9.71 o 
   2   4  14       72.36       61.69      5.31 o 
   3   4  14        3.22        1.15      3.92 o 
   4   4  14       90.94       92.41      5.95 o 
   5   4  14       92.39       67.42      8.15 o 
   0   5  14        3.87        2.39      5.38 o 
   1   5  14        4.42        0.60      4.02 o 
   2   5  14        6.21        9.30      3.99 o 
   3   5  14       20.44       21.56      4.17 o 
   4   5  14       49.66       44.55      4.10 o 
   5   5  14      179.32      181.58      7.00 o 
   0   6  14       85.64       87.80      8.59 o 
   1   6  14       11.59       16.32      5.35 o 
   2   6  14        3.78        5.71      3.77 o 
   3   6  14       52.22       51.33      4.66 o 
   4   6  14        9.60        4.07      5.89 o 
   5   6  14       95.16       90.13      8.90 o 
   0   7  14        6.01        8.92      5.54 o 
   1   7  14       28.10       34.58      6.32 o 
   2   7  14        4.41        2.28      5.20 o 
   4   7  14        9.32       12.62      6.34 o 
   0   8  14       34.16       33.76      6.39 o 
   3   8  14       85.50       88.41      8.13 o 
   4   8  14        1.66        1.53      5.42 o 
   4   9  14        0.88        4.61      5.66 o 
   4  10  14        0.85        1.73      5.78 o 
   3   6  15       11.46        4.86      4.04 o 
                                                 
